# Supplementary material for: The tRNA-Derived Small RNAs Regulate Gene Expression through Triggering Sequence-Specific Degradation of Target Transcripts in the Oomycete Pathogen Phytophthora sojae
Source: Front Plant Sci. 2016 Dec 22;7:1938. doi: 10.3389/fpls.2016.01938 (PMC5177647; doi:10.3389/fpls.2016.01938)
Supplement: Supplementary file 1 [file Table_1.XLS]

## Sheet: Table S1
Supplemental Table S1. The processing and expression patterns of P. sojae tsRNAs
No.	tRNA	tsRNA	Location	Northern	Processing pattern	Expression pattern						Sequence based BDI	Notes
						O	M	S	C	G	I
1	tRNA-ArgACG	tsRNA-ArgACG	3'	Y	3'	+++	+++	+++	-	+	++	AAGCGGGAGATTGCGGGTTCGA
2	tRNA-ProAGG	tsRNA-ProAGG1	5'	Y	Two halves	+	+	+	-	-	+	GGCCTTGTGGTCTAGTGGTATGATTCTCGCTTA
3		tsRNA-ProAGG2	3'	Y		++	++	++	+/-	+/-	+	GGTGCGAGAGGTCCCGGATTCGA
4	tRNA-SerTGA	tsRNA-SerTGA	5'	Y	5'	+++	+++	+++	+/-	+	+/-	GACAGCTTGGCCGAGTGGTTAAG
5	tRNA-GlnCTG	tsRNA-GlnCTG1	5'	Y	Two halves	+	+	+	-	+/-	+/-	GGTCTTATGGTGTAATGGTTAGCAC
6		tsRNA-GlnCTG2	3'	Y		+	+	+	-	-	+/-	CTGGACTCTGAATCCAGCGATCCGGGTTC
7	tRNA-LysCTT	tsRNA-LysCTT1	5'	Y	5'	++	++	++	-	+/-	+	GCCCGTCTAGCTCAGTCGGTAGAGCG
8		tsRNA-LysCTT2	3'	N		-	-	-	-	-	-	ACTCTTAATCTTGTGGTCGTGGGTTC
9	tRNA-PheGAA	tsRNA-PheGAA1	5'	Y	Two halves	+	+	+	-	-	+	GCCTCGATAGCTCAGTTGGGAG
10		tsRNA-PheGAA2	3'	Y		+	+	+	-	+/-	+	TGGTTCGATCCCGGGTCGCGGCA
11	tRNA-TyrGTA	tsRNA-TyrGTA1	5'	N	na	-	-	-	-	-	-	TTGGTAGAGCGATTGACTG
12		tsRNA-TyrGTA2	3'	N		-	-	-	-	-	-	ACTCGGAAATCAATTGGTCGCTGGTTCGA
13	tRNA-ValCAC	tsRNA-ValCAC	5'	Y	5'	+	+	+	-	-	+/-	GTCAGTGTCGTCTAGTGGTTAGGA
14	tRNA-LeuAAG	tsRNA-LeuAAG1	5'	Y	Two halves	+++	+	++	+/-	+/-	-	GGCCGAGCGGTCTAAGGCGCCAGT
15		tsRNA-LeuAAG2	3'	Y		+	+/-	-	-	-	-	GTCCGAAAGGGCGTGGGTTCGAATCCCA
16	tRNA-AsnGTT	tsRNA-AsnGTT	Anit-codon loop	N	na	-	-	-	-	-	-	GTTGGTAGAGCGTGCGGCTGTTAACCTCAA
17	tRNA-SerGCT	tsRNA-SerGCT1	5'	Y	Two halves	++	++	++	-	+/-	+	GACAGCTTGGCCGAGTGGTTAAG
18		tsRNA-SerGCT2	3'	Y		+	+	+	-	+/-	+/-	GTTCGAATCTCACAGCTGT
19	tRNA-GluCTC	tsRNA-GluCTC1	5'	Y	Two halves	+	+	+	-	+/-	+	TCCCATATAGTCTAGGCGGTT
20		tsRNA-GluCTC2	3'	Y		++	+++	++	-	+/-	+	CTGGCTCTCACCCAGCAGACCCGGGT
21	tRNA-ThrAGT	tsRNA-ThrAGT	3'	Y	3'	+	+	+	-	-	+/-	GTAAGCGGAAGGTCGGTAGTTCAAT
22	tRNA-TrpCCA	tsRNA-TrpCCA	5'	Y	5'	+	+	+	-	-	+/-	GGGGGAATAGCTCAGTGGTAGAGCGCTGGAT
23	tRNA-ValTAC	tsRNA-ValTAC1	5'	Y	5'	+/-	+/-	+/-	-	-	-	ATCAGCGTAGTGTAGTGGTTATCAC
24		tsRNA-ValTAC2	3'	N		-	-	-	-	-	-	ACACGCAGAAGGTCGCCGGTT
25	tRNA-IleTAT	tsRNA-IleTAT1	5'	N	na	-	-	-	-	-	-	GCTCCTGTAGCTCAGTTGGTTAGAGCG
26		tsRNA-IleTAT2	3'	N		-	-	-	-	-	-	GAGCCGCAGGTCGAGGGTT
27	tRNA-SerAGA	tsRNA-SerAGA1	5'	Y	Two halves	++	++	++	-	+/-	+	ACAGCTTGGCCGAGTGGTTG
28		tsRNA-SerAGA2	3'	Y		+	+	+	-	+/-	+	ATCTATTGGGGTAACCCGCGTGAGTTCAAATC
29	tRNA-ThrCGT	tsRNA-ThrCGT	3'	Y	3'	++	++	++	-	+/-	+	GCTTCGTAAGCGAAAGGTCGGTGGTTCG
30	tRNA-ArgCCG	tsRNA-ArgCCG	3'	Y	3'	+++	+++	+++	-	+/-	+	ATGGATAAGGCATCGCCCTCCGAAGGCGGGGATTGGGGGTTC
31	tRNA-HisGTG	tsRNA-HisGTG1	5'	nd	nd	nd	nd	nd	nd	nd	nd	GTCAGTACCTCACCT
32		tsRNA-HisGTG2	3'	nd	nd	nd	nd	nd	nd	nd	nd	GTTCGAATCCGGGCACGCGCA
33	tRNA-AlaTGC	tsRNA-AlaTGC	3'	nd	nd	nd	nd	nd	nd	nd	nd	TTGCAAGCGGAAGGCCCCGGGTTC
34	tRNA-IleAAT	tsRNA-IleAAT1	5'	nd	nd	nd	nd	nd	nd	nd	nd	TATAGCTCAGTCGGTAGAGCACAGTGCTA
35		tsRNA-IleAAT2	3'	nd	nd	nd	nd	nd	nd	nd	nd	CGCTGCGGTCCAGGGTTCG
36	tRNA-AlaAGC	tsRNA-AlaAGC1	5'	nd	nd	nd	nd	nd	nd	nd	nd	GGGGATGTAGCTCAAATGGTAGAGCG
37		tsRNA-AlaAGC2	3'	nd	nd	nd	nd	nd	nd	nd	nd	TGCGAGAGGTACAGGGATCG
38	tRNA-AlaCGC	tsRNA-AlaCGC	3'	nd	nd	nd	nd	nd	nd	nd	nd	GCATGCGGGAGGTAGGGGGATCGA
39	tRNA-GlyTCC	tsRNA-GlyTCC1	5'	nd	nd	nd	nd	nd	nd	nd	nd	GCACCGTTGGTCTAATGGTTAGGAT
40		tsRNA-GlyTCC2	3'	nd	nd	nd	nd	nd	nd	nd	nd	CCTTCCAAGGATGAGGTCGGGGTTC
41	tRNA-GluTTC	tsRNA-GluTTC	5'	nd	nd	nd	nd	nd	nd	nd	nd	TCCCAAATAGTCTAGGCGGTT
42	tRNA-IleAAT	tsRNA-IleAAT	5'	Y	nd	++	++	++	-	+/-	+	GGTCGTATAGCTCAGTCGGTAGAGCACAGTGC	Cloned, R2_3
43	tRNA-LysCTT	tsRNA-LysCTT	3'	N	nd	nd	nd	nd	nd	nd	nd	TGGGTTCGGGCCCCACGGTGGGCGC	Cloned, R2T5
The processing patterns of tsRNA are inferred from the hybridization results. “Y” means Northern positive, “N” means Northern negative. The expression patterns were also read from the Northern data according the relative blot intensity of each tsRNA in different development stages. Because not all the tsRNAs were examined by hybridization, some of the tsRNA are labeled as not determined (nd). +++…

## Sheet: Table S2
Supplemental Table S2. Predicted targets and binding positions of P. sojae tsRNAs
tsRNA	Putative targets	E-value	tsRNA start	tsRNA end	Target start	Target end
tsRNA-ArgACG	142299_5UTR	3.5	5	21	48	64
tsRNA-ProAGG-1	144748	7.9	1	13	900	912
tsRNA-ProAGG-1	143651	7.9	1	13	5190	5202
tsRNA-ProAGG-1	140934	7.9	4	16	1204	1216
tsRNA-ProAGG-1	139090	7.9	1	13	21	33
tsRNA-ProAGG-1	129992	7.9	3	15	682	694
tsRNA-ProAGG-2	134911	4	5	17	375	387
tsRNA-ProAGG-2	134314	4	6	18	1560	1572
tsRNA-SerTGA	115536	1	5	18	482	495
tsRNA-SerTGA	141560	1	3	20	433	450
tsRNA-SerTGA	137946	1	4	17	316	329
tsRNA-SerTGA	130339	1	3	16	744	757
tsRNA-SerTGA	129468	1	5	18	1029	1042
tsRNA-SerTGA	128844	1	4	17	301	314
tsRNA-SerTGA	127597	1	2	15	75	88
tsRNA-SerTGA	144749_3UTR	4	2	14	48	60
tsRNA-SerTGA	132558_5UTR	4	6	18	48	60
tsRNA-SerTGA	143607_3UTR	4	8	20	16	28
tsRNA-SerTGA	156986	4	4	16	731	743
tsRNA-SerTGA	117159	4	3	15	483	495
tsRNA-SerTGA	145206	4	3	15	888	900
tsRNA-SerTGA	145104	4	2	14	332	344
tsRNA-SerTGA	144212	4	2	14	2024	2036
tsRNA-SerTGA	143791	4	6	18	117	129
tsRNA-SerTGA	141466	4	5	17	1249	1261
tsRNA-SerTGA	136776	4	6	18	951	963
tsRNA-SerTGA	136683	4	1	13	2183	2195
tsRNA-SerTGA	135756	4	3	15	819	831
tsRNA-SerTGA	134803	4	5	17	148	160
tsRNA-SerTGA	133886	4	1	13	308	320
tsRNA-SerTGA	133235	4	5	17	622	634
tsRNA-SerTGA	141314	4	8	20	3292	3304
tsRNA-SerTGA	131186	4	1	13	104	116
tsRNA-SerTGA	127295	4	6	18	111	123
tsRNA-GlnCTG-2	144112	6.2	16	28	2413	2425
tsRNA-GlnCTG-2	139624	6.2	1	13	1665	1677
tsRNA-GlnCTG-2	108439	6.2	8	20	350	362
tsRNA-GlnCTG-2	108342	6.2	14	26	4351	4363
tsRNA-LysCTT-1	156133	5.3	8	20	1359	1371
tsRNA-LysCTT-1	144301	5.3	14	26	1127	1139
tsRNA-LysCTT-1	143855	5.3	13	25	1248	1260
tsRNA-LysCTT-1	143324	5.3	13	25	420	432
tsRNA-LysCTT-1	140485	5.3	13	25	1257	1269
tsRNA-LysCTT-1	137672	5.3	14	26	245	257
tsRNA-LysCTT-1	137372	5.3	14	26	1327	1339
tsRNA-LysCTT-1	133897	5.3	13	25	957	969
tsRNA-LysCTT-1	130628	5.3	9	21	223	235
tsRNA-LysCTT-1	128885	5.3	13	25	1116	1128
tsRNA-LysCTT-1	127255	5.3	13	25	420	432
tsRNA-PheGAA-1	135238_5UTR	3.5	10	22	139	151
tsRNA-PheGAA-1	156133	3.5	9	21	3920	3932
tsRNA-PheGAA-1	143214	3.5	1	13	827	839
tsRNA-PheGAA-1	142466	3.5	1	13	490	502
tsRNA-PheGAA-2	141385_5UTR	0.004	6	23	88	105
tsRNA-PheGAA-2	141384_5UTR	0.004	6	23	88	105
tsRNA-PheGAA-2	144674_5UTR	0.016	3	23	18	38
tsRNA-PheGAA-2	141466_5UTR	0.064	8	23	83	98
tsRNA-PheGAA-2	140394_5UTR	0.064	8	23	64	79
tsRNA-PheGAA-2	140193_5UTR	0.064	8	23	85	100
tsRNA-PheGAA-2	140161_5UTR	0.064	8	23	73	88
tsRNA-PheGAA-2	139751_5UTR	0.064	8	23	98	113
tsRNA-PheGAA-2	139132_5UTR	0.064	8	23	97	112
tsRNA-PheGAA-2	137806_5UTR	0.064	8	23	99	114
tsRNA-PheGAA-2	137797_5UTR	0.064	8	23	102	117
tsRNA-PheGAA-2	137390_5UTR	0.064	8	23	84	99
tsRNA-PheGAA-2	128505_5UTR	0.064	8	23	104	119
tsRNA-PheGAA-2	128644_5UTR	0.064	8	23	82	97
tsRNA-PheGAA-2	136511_5UTR	0.064	8	23	46	61
tsRNA-PheGAA-2	136205_5UTR	0.064	8	23	103	118
tsRNA-PheGAA-2	135968_5UTR	0.064	8	23	70	85
tsRNA-PheGAA-2	134519_5UTR	0.064	8	23	45	60
tsRNA-PheGAA-2	144611_5UTR	0.064	8	23	61	76
tsRNA-PheGAA-2	127459_5UTR	0.064	8	23	87	102
tsRNA-PheGAA-2	144124_5UTR	0.064	8	23	86	101
tsRNA-PheGAA-2	143684_5UTR	0.064	8	23	50	65
tsRNA-PheGAA-2	143597_5UTR	0.064	8	23	73	88
tsRNA-PheGAA-2	130808_5UTR	0.064	8	23	76	91
tsRNA-PheGAA-2	142326_5UTR	0.064	8	23	81	96
tsRNA-PheGAA-2	127422_5UTR	0.064	8	23	65	80
tsRNA-PheGAA-2	127153_5UTR	0.064	8	23	114	129
tsRNA-PheGAA-2	127089_5UTR	0.064	8	23	127	142
tsRNA-PheGAA-2	141503_5UTR	0.25	9	23	27	41
tsRNA-PheGAA-2	141296_5UTR	0.25	9	23	89	103
tsRNA-PheGAA-2	138749_5UTR	0.25	9	23	174	188
tsRNA-PheGAA-2	128512_5UTR	0.25	9	23	111	125
tsRNA-PheGAA-2	128840_5UTR	0.25	9	23	82	96
tsRNA-PheGAA-2	136946_5UTR	0.25	8	22	67	81
tsRNA-PheGAA-2	133767_5UTR	0.25	9	23	86	100
tsRNA-PheGAA-2	133766_5UTR	0.25	9	23	111	125
tsRNA-PheGAA-2	133296_5UTR	0.25	9	23	111	125
tsRNA-PheGAA-2	133175_5UTR	0.25	9	23	41	55
tsRNA-PheGAA-2	132893_5UTR	0.25	8	22	77	91
tsRNA-PheGAA-2	132673_5UTR	0.25	9	23	25	39
tsRNA-PheGAA-2	144582_5UTR	0.25	9	23	174	188
tsRNA-PheGAA-2	127480_5UTR	0.25	9	23	111	125
tsRNA-PheGAA-2	144557_5UTR	0.25	9	23	174	188
tsRNA-PheGAA-2	144538_5UTR	0.25	9	23	88	102
tsRNA-PheGAA-2	132103_5UTR	0.25	9	23	174	188
tsRNA-PheGAA-2	144353_5UTR	0.25	9	23	116	130
tsRNA-PheGAA-2	144238_5UTR	0.25	9	23	111	125
tsRNA-PheGAA-2	143460_5UTR	0.25	9	23	116	130
tsRNA-PheGAA-2	143453_5UTR	0.25	9	23	116	130
tsRNA-PheGAA-2	143320_5UTR	0.25	9	23	88	102
tsRNA-PheGAA-2	141999_5UTR	0.25	9	23	111	125
tsRNA-PheGAA-2	127120_5UTR	0.25	9	23	111	125
tsRNA-PheGAA-2	130047_5UTR	0.25	9	23	83	97
tsRNA-PheGAA-2	127365_5UTR	0.25	9	23	80	94
tsRNA-PheGAA-2	127303_5UTR	0.25	9	23	111	125
tsRNA-PheGAA-2	144761	0.25	9	23	5	19
tsRNA-PheGAA-2	144602	0.25	9	23	5	19
tsRNA-PheGAA-2	144373	0.25	9	23	5	19
tsRNA-PheGAA-2	144281	0.25	9	23	5	19
tsRNA-PheGAA-2	144005	0.25	9	23	5	19
tsRNA-PheGAA-2	143920	0.25	9	23	5	19
tsRNA-PheGAA-2	139957	0.25	9	23	5	19
tsRNA-PheGAA-2	136818	0.25	9	23	5	19
tsRNA-PheGAA-2	139232	0.25	9	23	5	19
tsRNA-PheGAA-2	139207	0.25	9	23	5	19
tsRNA-PheGAA-2	138404	0.25	9	23	5	19
tsRNA-PheGAA-2	137740	0.25	9	23	5	19
tsRNA-PheGAA-2	137688	0.25	9	23	5	19
tsRNA-PheGAA-2	137643	0.25	9	23	5	19
tsRNA-PheGAA-2	136665	0.25	9	23	5	19
tsRNA-PheGAA-2	134320	0.25	9	23	5	19
tsRNA-PheGAA-2	132820	0.25	9	23	5	19
tsRNA-PheGAA-2	131240	0.25	9	23	5	19
tsRNA-PheGAA-2	131230	0.25	9	23	5	19
tsRNA-PheGAA-2	131228	0.25	9	23	5	19
tsRNA-PheGAA-2	127525	0.25	9	23	5	19
tsRNA-PheGAA-2	109079	0.25	9	23	245	259
tsRNA-PheGAA-2	128609_5UTR	1	8	21	96	109
tsRNA-PheGAA-2	144911_5UTR	1	8	21	71	84
tsRNA-PheGAA-2	143346_5UTR	1	8	21	71	84
tsRNA-PheGAA-2	143130_5UTR	1	8	21	87	100
tsRNA-PheGAA-2	142401_5UTR	1	8	21	71	84
tsRNA-PheGAA-2	127205_5UTR	1	9	22	112	125
tsRNA-PheGAA-2	130012	1	9	22	6	19
tsRNA-PheGAA-2	108837	1	1	14	879	892
tsRNA-PheGAA-2	139365_5UTR	4	2	14	54	66
tsRNA-PheGAA-2	144824	4	11	23	5	17
tsRNA-PheGAA-2	143475	4	11	23	883	895
tsRNA-PheGAA-2	134014	4	11	23	5	17
tsRNA-PheGAA-2	133249	4	9	21	7	19
tsRNA-PheGAA-2	133242	4	9	21	7	19
tsRNA-PheGAA-2	129386	4	11	23	838	850
tsRNA-ValCAC	140982	4.4	1	13	66	78
tsRNA-ValCAC	128375	4.4	6	18	112	124
tsRNA-LeuAAG-1	138164	4.4	10	22	5100	5112
tsRNA-LeuAAG-2	131623_3UTR	5.7	10	22	139	151
tsRNA-SerGCT-1	115536	1	5	18	482	495
tsRNA-SerGCT-1	141560	1	3	20	433	450
tsRNA-SerGCT-1	137946	1	4	17	316	329
tsRNA-SerGCT-1	130339	1	3	16	744	757
tsRNA-SerGCT-1	129468	1	5	18	1029	1042
tsRNA-SerGCT-1	128844	1	4	17	301	314
tsRNA-SerGCT-1	127597	1	2	15	75	88
tsRNA-SerGCT-1	144749_3UTR	4	2	14	48	60
tsRNA-SerGCT-1	132558_5UTR	4	6	18	48	60
tsRNA-SerGCT-1	143607_3UTR	4	8	20	16	28
tsRNA-SerGCT-1	156986	4	4	16	731	743
tsRNA-SerGCT-1	117159	4	3	15	483	495
tsRNA-SerGCT-1	145206	4	3	15	888	900
tsRNA-SerGCT-1	145104	4	2	14	332	344
tsRNA-SerGCT-1	144212	4	2	14	2024	2036
tsRNA-SerGCT-1	143791	4	6	18	117	129
tsRNA-SerGCT-1	141466	4	5	17	1249	1261
tsRNA-SerGCT-1	136776	4	6	18	951	963
tsRNA-SerGCT-1	136683	4	1	13	2183	2195
tsRNA-SerGCT-1	135756	4	3	15	819	831
tsRNA-SerGCT-1	134803	4	5	17	148	160
tsRNA-SerGCT-1	133886	4	1	13	308	320
tsRNA-SerGCT-1	133235	4	5	17	622	634
tsRNA-SerGCT-1	141314	4	8	20	3292	3304
tsRNA-SerGCT-1	131186	4	1	13	104	116
tsRNA-SerGCT-1	127295	4	6	18	111	123
tsRNA-SerGCT-2	109129_3UTR	8.7	8	19	92	103
tsRNA-SerGCT-2	117706_5UTR	8.7	3	14	83	94
tsRNA-SerGCT-2	157557	8.7	2	13	2735	2746
tsRNA-SerGCT-2	127361	8.7	1	12	7929	7940
tsRNA-SerGCT-2	108199	8.7	2	13	1268	1279
tsRNA-GluCTC-1	132661	3.1	9	21	1342	1354
tsRNA-GluCTC-2	133519	1.3	13	26	3956	3969
tsRNA-GluCTC-2	132535	1.3	10	23	182	195
tsRNA-GluCTC-2	108948	1.3	2	19	3932	3949
tsRNA-GluCTC-2	108765	1.3	13	26	1268	1281
tsRNA-GluCTC-2	157282	5.3	7	19	885	897
tsRNA-GluCTC-2	156757	5.3	9	21	568	580
tsRNA-GluCTC-2	156248	5.3	11	23	230	242
tsRNA-GluCTC-2	123547	5.3	5	17	1349	1361
tsRNA-GluCTC-2	143779	5.3	9	21	909	921
tsRNA-GluCTC-2	142939	5.3	10	22	966	978
tsRNA-GluCTC-2	142603	5.3	8	20	305	317
tsRNA-GluCTC-2	140423	5.3	6	18	2266	2278
tsRNA-GluCTC-2	137318	5.3	5	17	3419	3431
tsRNA-GluCTC-2	135829	5.3	12	24	59	71
tsRNA-GluCTC-2	133361	5.3	11	23	184	196
tsRNA-GluCTC-2	131867	5.3	12	24	1819	1831
tsRNA-GluCTC-2	108920	5.3	6	18	691	703
tsRNA-ThrAGT	137302	4.9	3	15	1076	1088
tsRNA-ThrAGT	136362	4.9	3	15	413	425
tsRNA-TrpCCA	131340_5UTR	0.45	15	29	178	192
tsRNA-TrpCCA	156605	0.45	5	19	3043	3057
tsRNA-TrpCCA	143769_5UTR	1.8	17	30	47	60
tsRNA-TrpCCA	133641	1.8	9	22	1522	1535
tsRNA-TrpCCA	137264_5UTR	7.1	17	29	174	186
tsRNA-TrpCCA	143879	7.1	10	22	256	268
tsRNA-TrpCCA	140932	7.1	14	26	418	430
tsRNA-TrpCCA	139866	7.1	1	13	1424	1436
tsRNA-TrpCCA	136776	7.1	14	26	360	372
tsRNA-TrpCCA	135656	7.1	10	26	976	992
tsRNA-TrpCCA	133519	7.1	13	25	137	149
tsRNA-TrpCCA	133516	7.1	13	25	137	149
tsRNA-TrpCCA	129595	7.1	15	27	852	864
tsRNA-TrpCCA	108505	7.1	13	25	356	368
tsRNA-TrpCCA	108504	7.1	13	25	356	368
tsRNA-SerAGA-1	141560	0.17	2	20	432	450
tsRNA-SerAGA-1	143607_3UTR	0.67	7	20	15	28
tsRNA-SerAGA-1	115536	0.67	4	17	482	495
tsRNA-SerAGA-1	137946	0.67	3	16	316	329
tsRNA-SerAGA-1	141314	0.67	7	20	3291	3304
tsRNA-SerAGA-1	130339	0.67	2	15	744	757
tsRNA-SerAGA-1	129468	0.67	4	17	1029	1042
tsRNA-SerAGA-1	128844	0.67	3	16	301	314
tsRNA-SerAGA-1	127597	0.67	1	14	75	88
tsRNA-SerAGA-1	128947_5UTR	2.6	8	20	95	107
tsRNA-SerAGA-1	144749_3UTR	2.6	1	13	48	60
tsRNA-SerAGA-1	132558_5UTR	2.6	5	17	48	60
tsRNA-SerAGA-1	156986	2.6	3	15	731	743
tsRNA-SerAGA-1	117159	2.6	2	14	483	495
tsRNA-SerAGA-1	145206	2.6	2	14	888	900
tsRNA-SerAGA-1	145104	2.6	1	13	332	344
tsRNA-SerAGA-1	144212	2.6	1	13	2024	2036
tsRNA-SerAGA-1	143791	2.6	5	17	117	129
tsRNA-SerAGA-1	141466	2.6	4	16	1249	1261
tsRNA-SerAGA-1	136776	2.6	5	17	951	963
tsRNA-SerAGA-1	135756	2.6	2	14	819	831
tsRNA-SerAGA-1	134803	2.6	4	16	148	160
tsRNA-SerAGA-1	133235	2.6	4	16	622	634
tsRNA-SerAGA-1	127295	2.6	5	17	111	123
tsRNA-SerAGA-2	118625	1.9	8	21	1164	1177
tsRNA-ThrCGT	132302_3UTR	5.7	2	14	122	134
tsRNA-ThrCGT	144432	5.7	1	13	1684	1696
tsRNA-ThrCGT	143505	5.7	15	27	2241	2253
tsRNA-ThrCGT	142030	5.7	15	27	2787	2799
tsRNA-ArgCCG	112792	3	4	17	9404	9417
tsRNA-ArgCCG	139768	3	16	29	314	327
tsRNA-HisGTG-1	145369	3.5	3	14	808	819
tsRNA-HisGTG-1	142168	3.5	1	12	741	752
tsRNA-HisGTG-1	134871	3.5	3	14	685	696
tsRNA-HisGTG-1	133903	3.5	1	12	1011	1022
tsRNA-HisGTG-1	128170	3.5	3	14	442	453
tsRNA-HisGTG-2	141467_5UTR	5e-05	1	21	99	119
tsRNA-HisGTG-2	141389_5UTR	5e-05	1	21	93	113
tsRNA-HisGTG-2	140731_5UTR	5e-05	1	21	109	129
tsRNA-HisGTG-2	131967_5UTR	5e-05	1	21	83	103
tsRNA-HisGTG-2	131966_5UTR	5e-05	1	21	83	103
tsRNA-HisGTG-2	144204_5UTR	5e-05	1	21	93	113
tsRNA-HisGTG-2	131236_5UTR	5e-05	1	21	103	123
tsRNA-HisGTG-2	129501_5UTR	0.0002	2	21	53	72
tsRNA-HisGTG-2	133507_5UTR	0.0002	2	21	72	91
tsRNA-HisGTG-2	143421_5UTR	0.0002	2	21	72	91
tsRNA-HisGTG-2	143380_5UTR	0.0002	2	21	72	91
tsRNA-HisGTG-2	140727_5UTR	0.0008	3	21	28	46
tsRNA-HisGTG-2	140283_5UTR	0.0008	3	21	113	131
tsRNA-HisGTG-2	140282_5UTR	0.0008	3	21	113	131
tsRNA-HisGTG-2	139200_5UTR	0.0008	3	21	95	113
tsRNA-HisGTG-2	136902_5UTR	0.0008	3	21	113	131
tsRNA-HisGTG-2	135368_5UTR	0.0008	3	21	39	57
tsRNA-HisGTG-2	134078_5UTR	0.0008	3	21	113	131
tsRNA-HisGTG-2	133951_5UTR	0.0008	3	21	113	131
tsRNA-HisGTG-2	133443_5UTR	0.0008	3	21	113	131
tsRNA-HisGTG-2	133440_5UTR	0.0008	3	21	113	131
tsRNA-HisGTG-2	132712_5UTR	0.0008	3	21	113	131
tsRNA-HisGTG-2	132711_5UTR	0.0008	3	21	113	131
tsRNA-HisGTG-2	144206_5UTR	0.0008	3	21	113	131
tsRNA-HisGTG-2	143311_5UTR	0.0008	3	21	113	131
tsRNA-HisGTG-2	145429_5UTR	0.0008	3	21	26	44
tsRNA-HisGTG-2	142259_5UTR	0.0008	3	21	113	131
tsRNA-HisGTG-2	130374_5UTR	0.0008	3	21	113	131
tsRNA-HisGTG-2	141587_5UTR	0.0008	3	21	113	131
tsRNA-HisGTG-2	127032_5UTR	0.0008	3	21	113	131
tsRNA-HisGTG-2	130162_5UTR	0.0008	3	21	113	131
tsRNA-HisGTG-2	139954_5UTR	0.003	4	21	113	130
tsRNA-HisGTG-2	143457_5UTR	0.003	1	18	107	124
tsRNA-HisGTG-2	137580_5UTR	0.013	1	21	104	124
tsRNA-HisGTG-2	144728_5UTR	0.013	1	21	104	124
tsRNA-HisGTG-2	131491_5UTR	0.013	5	21	27	43
tsRNA-HisGTG-2	143651_5UTR	0.013	1	21	104	124
tsRNA-HisGTG-2	129656_5UTR	0.05	6	21	103	118
tsRNA-HisGTG-2	139650_5UTR	0.05	6	21	88	103
tsRNA-HisGTG-2	138996_5UTR	0.05	6	21	91	106
tsRNA-HisGTG-2	138986_5UTR	0.05	6	21	81	96
tsRNA-HisGTG-2	138750_5UTR	0.05	6	21	113	128
tsRNA-HisGTG-2	138684_5UTR	0.05	6	21	147	162
tsRNA-HisGTG-2	138136_5UTR	0.05	6	21	85	100
tsRNA-HisGTG-2	132578_5UTR	0.05	6	21	92	107
tsRNA-HisGTG-2	127455_5UTR	0.05	6	21	91	106
tsRNA-HisGTG-2	143916_5UTR	0.05	6	21	95	110
tsRNA-HisGTG-2	143350_5UTR	0.05	6	21	91	106
tsRNA-HisGTG-2	130694_5UTR	0.05	6	21	15	30
tsRNA-HisGTG-2	130151_5UTR	0.05	6	21	46	61
tsRNA-HisGTG-2	127199_5UTR	0.05	6	21	63	78
tsRNA-HisGTG-2	140590_5UTR	0.2	7	21	150	164
tsRNA-HisGTG-2	135962_5UTR	0.2	7	21	152	166
tsRNA-HisGTG-2	144666_5UTR	0.2	7	21	73	87
tsRNA-HisGTG-2	143957_5UTR	0.2	7	21	152	166
tsRNA-HisGTG-2	143124_5UTR	0.2	3	21	113	131
tsRNA-HisGTG-2	130698_5UTR	0.2	3	21	113	131
tsRNA-HisGTG-2	144646	0.2	7	21	5	19
tsRNA-HisGTG-2	144614	0.2	7	21	5	19
tsRNA-HisGTG-2	144237	0.2	7	21	5	19
tsRNA-HisGTG-2	143877	0.2	7	21	5	19
tsRNA-HisGTG-2	143448	0.2	7	21	5	19
tsRNA-HisGTG-2	143308	0.2	7	21	5	19
tsRNA-HisGTG-2	143042	0.2	7	21	5	19
tsRNA-HisGTG-2	141932	0.2	7	21	5	19
tsRNA-HisGTG-2	141047	0.2	7	21	5	19
tsRNA-HisGTG-2	140396	0.2	7	21	5	19
tsRNA-HisGTG-2	137736	0.2	7	21	5	19
tsRNA-HisGTG-2	137646	0.2	7	21	5	19
tsRNA-HisGTG-2	136211	0.2	7	21	5	19
tsRNA-HisGTG-2	135831	0.2	7	21	5	19
tsRNA-HisGTG-2	134458	0.2	7	21	5	19
tsRNA-HisGTG-2	133858	0.2	7	21	5	19
tsRNA-HisGTG-2	132674	0.2	7	21	5	19
tsRNA-HisGTG-2	131070	0.2	7	21	5	19
tsRNA-HisGTG-2	129518	0.2	7	21	5	19
tsRNA-HisGTG-2	127348	0.2	7	21	5	19
tsRNA-HisGTG-2	127195	0.2	7	21	5	19
tsRNA-HisGTG-2	127132	0.2	7	21	5	19
tsRNA-HisGTG-2	134902	0.78	7	20	6	19
tsRNA-HisGTG-2	141028_5UTR	3.1	9	21	14	26
tsRNA-HisGTG-2	144915_5UTR	3.1	6	18	100	112
tsRNA-HisGTG-2	134038_5UTR	3.1	6	18	16	28
tsRNA-HisGTG-2	130667_5UTR	3.1	3	19	115	131
tsRNA-HisGTG-2	156179_5UTR	3.1	9	21	117	129
tsRNA-HisGTG-2	156178_3UTR	3.1	9	21	88	100
tsRNA-HisGTG-2	155396	3.1	7	19	141	153
tsRNA-HisGTG-2	144188	3.1	3	15	1372	1384
tsRNA-HisGTG-2	133165	3.1	8	20	878	890
tsRNA-HisGTG-2	133101	3.1	3	15	784	796
tsRNA-AlaTGC	128899	0.28	1	15	1190	1204
tsRNA-AlaTGC	141468	1.1	10	23	5533	5546
tsRNA-AlaTGC	142093	4.4	4	16	714	726
tsRNA-AlaTGC	141947	4.4	7	19	1263	1275
tsRNA-AlaTGC	131543	4.4	4	16	2502	2514
tsRNA-AlaTGC	109363	4.4	4	16	1360	1372
tsRNA-IleAAT-1	143955_3UTR	1.6	14	27	89	102
tsRNA-IleAAT-1	142734_3UTR	1.6	14	27	89	102
tsRNA-IleAAT-1	143252	1.6	14	27	50	63
tsRNA-IleAAT-1	137121	1.6	1	14	19776	19789
tsRNA-IleAAT-1	131426	1.6	10	23	1758	1771
tsRNA-IleAAT-1	138684_5UTR	6.2	11	23	101	113
tsRNA-IleAAT-1	158750	6.2	14	26	363	375
tsRNA-IleAAT-1	157954	6.2	14	26	1365	1377
tsRNA-IleAAT-1	156133	6.2	3	15	1359	1371
tsRNA-IleAAT-1	143855	6.2	8	20	1248	1260
tsRNA-IleAAT-1	143324	6.2	8	20	420	432
tsRNA-IleAAT-1	141694	6.2	14	26	198	210
tsRNA-IleAAT-1	140485	6.2	8	20	1257	1269
tsRNA-IleAAT-1	135813	6.2	12	24	2716	2728
tsRNA-IleAAT-1	134444	6.2	10	22	2956	2968
tsRNA-IleAAT-1	133902	6.2	9	21	2	14
tsRNA-IleAAT-1	133897	6.2	8	20	957	969
tsRNA-IleAAT-1	130628	6.2	4	16	223	235
tsRNA-IleAAT-1	128885	6.2	8	20	1116	1128
tsRNA-IleAAT-1	127255	6.2	8	20	420	432
tsRNA-IleAAT-2	143882	0.56	2	15	515	528
tsRNA-IleAAT-2	137402	0.56	1	14	48	61
tsRNA-IleAAT-2	144479	2.2	5	17	2973	2985
tsRNA-IleAAT-2	140996	2.2	2	14	2664	2676
tsRNA-IleAAT-2	138028	2.2	2	14	792	804
tsRNA-IleAAT-2	137454	2.2	2	14	339	351
tsRNA-IleAAT-2	131869	2.2	1	13	610	622
tsRNA-IleAAT-2	131518	2.2	1	13	22	34
tsRNA-IleAAT-2	129952_5UTR	8.7	6	17	61	72
tsRNA-IleAAT-2	125174_5UTR	8.7	6	17	83	94
tsRNA-IleAAT-2	132578_3UTR	8.7	6	17	121	132
tsRNA-IleAAT-2	132163_5UTR	8.7	3	14	80	91
tsRNA-IleAAT-2	124894_5UTR	8.7	6	17	60	71
tsRNA-IleAAT-2	126747_5UTR	8.7	6	17	60	71
tsRNA-IleAAT-2	158029	8.7	3	14	11	22
tsRNA-IleAAT-2	157072	8.7	3	14	1546	1557
tsRNA-IleAAT-2	130764	8.7	8	19	446	457
tsRNA-IleAAT-2	144924	8.7	3	14	486	497
tsRNA-IleAAT-2	143585	8.7	4	15	404	415
tsRNA-IleAAT-2	143569	8.7	4	15	2255	2266
tsRNA-IleAAT-2	137983	8.7	1	12	916	927
tsRNA-IleAAT-2	137486	8.7	2	13	409	420
tsRNA-IleAAT-2	137260	8.7	1	12	2	13
tsRNA-IleAAT-2	136014	8.7	2	13	169	180
tsRNA-IleAAT-2	134835	8.7	2	13	811	822
tsRNA-IleAAT-2	133577	8.7	2	13	1969	1980
tsRNA-IleAAT-2	133157	8.7	1	12	668	679
tsRNA-IleAAT-2	133034	8.7	2	13	1030	1041
tsRNA-IleAAT-2	131137	8.7	3	14	97	108
tsRNA-IleAAT-2	130461	8.7	1	12	1283	1294
tsRNA-IleAAT-2	129949	8.7	2	13	709	720
tsRNA-IleAAT-2	129945	8.7	4	19	3914	3929
tsRNA-IleAAT-2	127311	8.7	1	12	6071	6082
tsRNA-IleAAT-2	108268	8.7	2	13	1499	1510
tsRNA-AlaAGC-1	140744_3UTR	0.34	4	26	126	148
tsRNA-AlaAGC-1	143614	5.3	1	13	162	174
tsRNA-AlaAGC-1	131527	5.3	13	25	771	783
tsRNA-AlaAGC-1	130286	5.3	14	26	2414	2426
tsRNA-AlaAGC-1	127649	5.3	1	13	425	437
tsRNA-AlaAGC-2	157743	0.67	2	15	3348	3361
tsRNA-AlaAGC-2	143740	0.67	2	15	270	283
tsRNA-AlaAGC-2	137754	0.67	2	15	597	610
tsRNA-AlaAGC-2	137067	0.67	2	15	186	199
tsRNA-AlaAGC-2	137969	2.6	2	14	229	241
tsRNA-AlaAGC-2	129804	2.6	8	20	1465	1477
tsRNA-GlyTCC-2	131903	0.31	10	24	454	468
tsRNA-GlyTCC-2	158664	1.2	10	23	1208	1221
tsRNA-GlyTCC-2	141069	1.2	5	18	1150	1163
tsRNA-GlyTCC-2	139757	1.2	9	22	999	1012
tsRNA-GlyTCC-2	137752	1.2	5	18	1102	1115
tsRNA-GlyTCC-2	139121_5UTR	4.9	2	14	166	178
tsRNA-GlyTCC-2	157895_5UTR	4.9	8	20	60	72
tsRNA-GlyTCC-2	144842	4.9	3	15	1237	1249
tsRNA-GlyTCC-2	143415	4.9	10	22	747	759
tsRNA-GlyTCC-2	140270	4.9	8	20	56	68
tsRNA-GlyTCC-2	138544	4.9	9	25	411	427
tsRNA-GlyTCC-2	127045	4.9	9	25	582	598
tsRNA-GluTTC	132661	3.1	9	21	1342	1354
tsRNA-C1	157439	4.9	13	25	3065	3077
tsRNA-C1	155568	4.9	13	25	85	97
tsRNA-C1	144310	4.9	13	25	208	220
tsRNA-C1	142136	4.9	11	23	270	282
tsRNA-C1	137739	4.9	6	18	1056	1068
tsRNA-C1	137620	4.9	13	25	40	52
tsRNA-C1	127575	4.9	13	25	2476	2488
tsRNA-C1	109158	4.9	5	17	222	234
tsRNA-C1	108382	4.9	6	18	418	430
tsRNA-C2	143955_3UTR	1.9	19	32	89	102
tsRNA-C2	142734_3UTR	1.9	19	32	89	102
tsRNA-C2	143252	1.9	19	32	50	63
tsRNA-C2	137121	1.9	6	19	19776	19789
tsRNA-C2	131426	1.9	15	28	1758	1771
tsRNA-C2	138684_5UTR	7.5	16	28	101	113
tsRNA-C2	158750	7.5	19	31	363	375
tsRNA-C2	157954	7.5	19	31	1365	1377
tsRNA-C2	156133	7.5	8	20	1359	1371
tsRNA-C2	155642	7.5	1	13	286	298
tsRNA-C2	143855	7.5	13	25	1248	1260
tsRNA-C2	143324	7.5	13	25	420	432
tsRNA-C2	141694	7.5	19	31	198	210
tsRNA-C2	140485	7.5	13	25	1257	1269
tsRNA-C2	136490	7.5	3	15	1085	1097
tsRNA-C2	135813	7.5	17	29	2716	2728
tsRNA-C2	134444	7.5	15	27	2956	2968
tsRNA-C2	133902	7.5	14	26	2	14
tsRNA-C2	133897	7.5	13	25	957	969
tsRNA-C2	130628	7.5	9	21	223	235
tsRNA-C2	128885	7.5	13	25	1116	1128
tsRNA-C2	127255	7.5	13	25	420	432
UTR stand for untranslated regions. E-value is obtained from the blast result of tsRNA and target genes.

## Sheet: Table S3
Supplemental Table S3. Annotations of P. sojae tsRNAs targets
Gene_ID	KOG annotation	GO annotation	Gene_Model
108199	Damage-specific DNA binding complex, subunit DDB1	F:nucleic acid binding; C:nucleus	estExt_fgenesh1_pm.C_20031
108268	Oxoprolinase	F:catalytic activity; F:hydrolase activity; F:5-oxoprolinase (ATP-hydrolyzing) activity	estExt_fgenesh1_pm.C_40019
108342	Selective LIM binding factor	-	estExt_fgenesh1_pm.C_60032
108382	26S proteasome regulatory complex, ATPase RPT2	F:nucleotide binding; F:ATP binding; C:nucleus; C:cytoplasm; F:hydrolase activity; F:nucleoside-triphosphatase activity; P:protein catabolism	estExt_fgenesh1_pm.C_70027
108439	Ubiquitin activating enzyme UBA1	F:catalytic activity; F:ubiquitin activating enzyme activity; F:ubiquitin-protein ligase activity; P:protein modification; P:ubiquitin cycle	estExt_fgenesh1_pm.C_90035
108504	Beta-glucosidase, lactase phlorizinhydrolase, and related proteins	F:hydrolase activity, hydrolyzing O-glycosyl compounds; P:carbohydrate metabolism; F:beta-glucosidase activity	estExt_fgenesh1_pm.C_120014
108505	Beta-glucosidase, lactase phlorizinhydrolase, and related proteins	F:hydrolase activity, hydrolyzing O-glycosyl compounds; P:carbohydrate metabolism; F:beta-glucosidase activity	estExt_fgenesh1_pm.C_120015
108765	Endosomal membrane proteins, EMP70	F:transporter activity; P:transport; C:integral to membrane	estExt_fgenesh1_pm.C_300016
108837	Anaphase promoting complex, Cdc20, Cdh1, and Ama1 subunits	-	estExt_fgenesh1_pm.C_350005
108920	Ubiquinone biosynthesis methyltransferase COQ5	F:rRNA (adenine-N6,N6-)-dimethyltransferase activity; F:C-terminal protein carboxyl methyltransferase activity; F:methyltransferase activity; F:C-methyltransferase activity; F:N-methyltransferase activity; F:O-methyltransferase activity; F:S-methyltransferase activity; F:RNA methyltransferase activity; F:mRNA methyltransferase activity; F:tRNA methyltransferase activity; F:protein methyltransfera…	estExt_fgenesh1_pm.C_420014
108948	-	F:nucleotide binding; F:microtubule motor activity; F:cysteine-type endopeptidase activity; F:ATP binding; P:proteolysis and peptidolysis; P:microtubule-based movement; F:nucleoside-triphosphatase activity; C:dynein complex	estExt_fgenesh1_pm.C_450016
109079	TPR repeat-containing protein	-	estExt_fgenesh1_pm.C_580004
109129	1,4-benzoquinone reductase-like; Trp repressor binding protein-like/protoplast-secreted protein	P:electron transport; F:FMN binding; F:oxidoreductase activity	estExt_fgenesh1_pm.C_620006
109158	-	F:uroporphyrin-III C-methyltransferase activity; P:porphyrin biosynthesis; P:metabolism; F:methyltransferase activity	estExt_fgenesh1_pm.C_650005
109363	Molecular chaperones HSP70/HSC70, HSP70 superfamily	F:ATP-dependent DNA helicase activity; F:ATP-dependent RNA helicase activity; F:ATP binding; F:ATP-dependent helicase activity; F:DNA-dependent ATPase activity; F:RNA-dependent ATPase activity; F:protein-transporting ATPase activity; F:DNA translocase activity; F:ATPase activity; F:single-stranded DNA-dependent ATP-dependent DNA helicase activity; F:ATPase activity, coupled; F:ATPase activity, un…	estExt_fgenesh1_pm.C_950008
112792	Dyneins, heavy chain	F:microtubule motor activity; F:ATP binding; P:microtubule-based movement; C:dynein complex	estExt_Genewise1.C_100238
115536	Fumarate reductase, flavoprotein subunit	F:succinate dehydrogenase activity; P:electron transport; F:disulfide oxidoreductase activity; F:oxidoreductase activity	estExt_Genewise1.C_260177
117159	-	F:nucleotide binding; F:ATP binding; F:ATPase activity; F:nucleoside-triphosphatase activity	estExt_Genewise1.C_400013
117706	-	-	estExt_Genewise1.C_450100
118625	Casein kinase (serine/threonine/tyrosine protein kinase)	F:protein kinase activity; F:protein serine/threonine kinase activity; F:transmembrane receptor protein serine/threonine kinase activity; F:3-phosphoinositide-dependent protein kinase activity; F:DNA-dependent protein kinase activity; F:AMP-activated protein kinase activity; F:casein kinase activity; F:casein kinase I activity; F:calmodulin regulated protein kinase activity; F:eukaryotic elongati…	estExt_Genewise1.C_550025
123547	-	F:nucleic acid binding; F:DNA binding; F:DNA topoisomerase activity; F:DNA topoisomerase type I activity; P:DNA topological change; P:DNA unwinding; P:DNA modification	estExt_Genewise1.C_1300044
124894	-	-	estExt_Genewise1.C_1840007
125174	-	F:DNA binding; P:DNA recombination	estExt_Genewise1.C_2120003
126747	-	-	estExt_Genewise1.C_14830002
127032	-	-	estExt_fgenesh1_pg.C_10012
127045	-	-	estExt_fgenesh1_pg.C_10025
127089	-	-	estExt_fgenesh1_pg.C_10069
127120	-	F:protein kinase activity; F:protein serine/threonine kinase activity; F:protein-tyrosine kinase activity; F:ATP binding; P:protein amino acid phosphorylation	estExt_fgenesh1_pg.C_10100
127132	-	-	estExt_fgenesh1_pg.C_10112
127153	-	-	estExt_fgenesh1_pg.C_10133
127195	-	-	estExt_fgenesh1_pg.C_10175
127199	-	F:RNA binding; F:RNA-directed DNA polymerase activity; P:RNA-dependent DNA replication	estExt_fgenesh1_pg.C_10179
127205	-	-	estExt_fgenesh1_pg.C_10185
127255	-	-	estExt_fgenesh1_pg.C_10235
127295	-	F:catalytic activity; P:metabolism	estExt_fgenesh1_pg.C_10275
127303	-	-	estExt_fgenesh1_pg.C_10283
127311	-	F:glucan 1,4-alpha-glucosidase activity; F:ATP binding	estExt_fgenesh1_pg.C_10291
127348	-	-	estExt_fgenesh1_pg.C_10328
127361	-	-	estExt_fgenesh1_pg.C_10341
127365	-	-	estExt_fgenesh1_pg.C_10345
127422	-	F:carboxypeptidase A activity; P:proteolysis and peptidolysis	estExt_fgenesh1_pg.C_10402
127455	-	-	estExt_fgenesh1_pg.C_20031
127459	-	-	estExt_fgenesh1_pg.C_20035
127480	-	-	estExt_fgenesh1_pg.C_20056
127525	-	-	estExt_fgenesh1_pg.C_20101
127575	-	F:membrane alanyl aminopeptidase activity; F:ATP binding; P:proteolysis and peptidolysis; F:metallopeptidase activity; F:zinc ion binding	estExt_fgenesh1_pg.C_20151
127597	-	F:calcium ion binding	estExt_fgenesh1_pg.C_20173
127649	-	F:homoserine O-acetyltransferase activity	estExt_fgenesh1_pg.C_20225
128170	-	F:zinc ion binding	estExt_fgenesh1_pg.C_40014
128375	-	-	estExt_fgenesh1_pg.C_40219
128505	-	-	estExt_fgenesh1_pg.C_50002
128512	-	F:ion channel activity; F:potassium channel activity; P:ion transport; P:potassium ion transport; C:membrane	estExt_fgenesh1_pg.C_50009
128609	-	F:carboxypeptidase A activity; P:proteolysis and peptidolysis	estExt_fgenesh1_pg.C_50106
128644	-	-	estExt_fgenesh1_pg.C_50141
128840	-	F:aspartic-type endopeptidase activity; P:proteolysis and peptidolysis	estExt_fgenesh1_pg.C_50337
128844	-	F:ATP binding; F:ATPase activity	estExt_fgenesh1_pg.C_60001
128885	-	P:proteolysis and peptidolysis; F:metallopeptidase activity; F:zinc ion binding	estExt_fgenesh1_pg.C_60042
128899	Predicted membrane protein	-	estExt_fgenesh1_pg.C_60056
128947	-	F:catalytic activity; F:sterol esterase activity; P:lipid metabolism; F:carboxylic ester hydrolase activity	estExt_fgenesh1_pg.C_60104
129386	Protein involved in the nuclear export of pre-ribosomes	-	estExt_fgenesh1_pg.C_70211
129468	-	F:calcium ion binding	estExt_fgenesh1_pg.C_70293
129501	-	-	estExt_fgenesh1_pg.C_80012
129518	-	-	estExt_fgenesh1_pg.C_80029
129595	-	-	estExt_fgenesh1_pg.C_80106
129656	-	F:glucan 1,4-alpha-glucosidase activity	estExt_fgenesh1_pg.C_80167
129804	Ornithine decarboxylase	F:catalytic activity; F:diaminopimelate decarboxylase activity	estExt_fgenesh1_pg.C_90081
129945	-	F:motor activity; F:ATP binding; C:myosin	estExt_fgenesh1_pg.C_90222
129949	-	F:DNA binding; P:regulation of transcription, DNA-dependent	estExt_fgenesh1_pg.C_90226
129952	Mitochondrial carrier protein PET8	F:binding; P:transport; C:membrane	estExt_fgenesh1_pg.C_90229
129992	Interferon-related protein PC4 like	-	estExt_fgenesh1_pg.C_90269
130012	-	C:chromatin; F:DNA binding; F:chromatin binding; F:aspartic-type endopeptidase activity; C:nucleus; P:DNA recombination; P:chromatin assembly or disassembly; P:proteolysis and peptidolysis	estExt_fgenesh1_pg.C_90289
130047	-	-	estExt_fgenesh1_pg.C_100005
130151	-	F:glucan 1,4-alpha-glucosidase activity	estExt_fgenesh1_pg.C_100109
130162	-	-	estExt_fgenesh1_pg.C_100120
130286	-	F:ATP binding; F:1-phosphatidylinositol-4-phosphate 5-kinase activity	estExt_fgenesh1_pg.C_100244
130339	-	-	estExt_fgenesh1_pg.C_110008
130374	-	-	estExt_fgenesh1_pg.C_110043
130461	Dual specificity phosphatase	F:phosphoprotein phosphatase activity; P:protein amino acid dephosphorylation; F:protein tyrosine/serine/threonine phosphatase activity	estExt_fgenesh1_pg.C_110130
130628	-	-	estExt_fgenesh1_pg.C_120060
130667	-	-	estExt_fgenesh1_pg.C_120099
130694	-	-	estExt_fgenesh1_pg.C_120126
130698	-	F:DNA binding; F:aspartic-type endopeptidase activity; P:DNA recombination; P:proteolysis and peptidolysis	estExt_fgenesh1_pg.C_120130
130764	-	-	estExt_fgenesh1_pg.C_120196
130808	-	-	estExt_fgenesh1_pg.C_120240
131070	-	-	estExt_fgenesh1_pg.C_140068
131137	-	-	estExt_fgenesh1_pg.C_140135
131186	Uncharacterized conserved protein	-	estExt_fgenesh1_pg.C_140184
131228	-	-	estExt_fgenesh1_pg.C_140226
131230	-	-	estExt_fgenesh1_pg.C_150001
131236	-	-	estExt_fgenesh1_pg.C_150007
131240	-	-	estExt_fgenesh1_pg.C_150011
131340	-	C:membrane	estExt_fgenesh1_pg.C_150111
131426	-	-	estExt_fgenesh1_pg.C_150197
131491	-	-	estExt_fgenesh1_pg.C_160035
131518	-	F:protein kinase activity; F:protein kinase CK2 activity; F:cAMP-dependent protein kinase activity; C:cAMP-dependent protein kinase complex; C:protein kinase CK2 complex; F:cAMP-dependent protein kinase regulator activity; F:protein kinase CK2 regulator activity	estExt_fgenesh1_pg.C_160062
131527	Porphobilinogen deaminase	F:hydroxymethylbilane synthase activity; F:ATP binding; P:porphyrin biosynthesis	estExt_fgenesh1_pg.C_160071
131543	-	F:zinc ion binding	estExt_fgenesh1_pg.C_160087
131623	-	-	estExt_fgenesh1_pg.C_160167
131867	Translation initiation factor 2B, epsilon subunit (eIF-2Bepsilon/GCD6)	F:translation initiation factor activity; P:regulation of translational initiation; P:biosynthesis; F:nucleotidyltransferase activity	estExt_fgenesh1_pg.C_170209
131869	-	F:inositol-1,4,-bisphosphate 4-phosphatase; F:ATP binding; F:phosphatidylinositol-3,4-bisphosphate 4-phosphatase activity	estExt_fgenesh1_pg.C_170211
131903	-	F:hydrolase activity, hydrolyzing O-glycosyl compounds; P:carbohydrate metabolism; F:beta-glucosidase activity	estExt_fgenesh1_pg.C_180012
131966	-	-	estExt_fgenesh1_pg.C_180075
131967	-	-	estExt_fgenesh1_pg.C_180076
132103	-	-	estExt_fgenesh1_pg.C_190053
132163	-	F:catalytic activity; P:metabolism; F:isochorismatase activity	estExt_fgenesh1_pg.C_190113
132302	-	P:ATP synthesis coupled proton transport; C:membrane; C:proton-transporting two-sector ATPase complex; F:hydrogen-transporting ATP synthase activity, rotational mechanism; F:hydrogen-transporting ATPase activity, rotational mechanism	estExt_fgenesh1_pg.C_200074
132535	-	-	estExt_fgenesh1_pg.C_210095
132558	Predicted phosphate acyltransferase, contains PlsC domain	F:calcium ion binding; P:metabolism; F:acyltransferase activity	estExt_fgenesh1_pg.C_210118
132578	-	F:nucleic acid binding; F:RNA binding; F:RNA-directed DNA polymerase activity; F:aspartic-type endopeptidase activity; F:ribonuclease H activity; P:RNA-dependent DNA replication; P:proteolysis and peptidolysis	estExt_fgenesh1_pg.C_210138
132661	-	-	estExt_fgenesh1_pg.C_220009
132673	-	-	estExt_fgenesh1_pg.C_220021
132674	-	-	estExt_fgenesh1_pg.C_220022
132711	-	-	estExt_fgenesh1_pg.C_220059
132712	-	F:ATP binding	estExt_fgenesh1_pg.C_220060
132820	-	-	estExt_fgenesh1_pg.C_220168
132893	-	F:RNA binding; F:RNA-directed DNA polymerase activity; F:aspartic-type endopeptidase activity; P:RNA-dependent DNA replication; P:proteolysis and peptidolysis	estExt_fgenesh1_pg.C_230036
133034	-	-	estExt_fgenesh1_pg.C_240003
133101	-	-	estExt_fgenesh1_pg.C_240070
133157	Pinin (desmosome-associated protein)	F:DNA binding; F:calcium ion binding	estExt_fgenesh1_pg.C_240126
133165	-	-	estExt_fgenesh1_pg.C_240134
133175	-	-	estExt_fgenesh1_pg.C_240144
133235	-	-	estExt_fgenesh1_pg.C_240204
133242	-	F:RNA binding; F:RNA-directed DNA polymerase activity; F:aspartic-type endopeptidase activity; P:RNA-dependent DNA replication; P:proteolysis and peptidolysis	estExt_fgenesh1_pg.C_240211
133249	-	-	estExt_fgenesh1_pg.C_250003
133296	-	-	estExt_fgenesh1_pg.C_250050
133361	-	-	estExt_fgenesh1_pg.C_250115
133440	-	-	estExt_fgenesh1_pg.C_260046
133443	-	-	estExt_fgenesh1_pg.C_260049
133507	-	F:peptidyl-prolyl cis-trans isomerase activity; F:cyclophilin; F:FK506-sensitive peptidyl-prolyl cis-trans isomerase; F:cyclophilin-type peptidyl-prolyl cis-trans isomerase activity	estExt_fgenesh1_pg.C_260113
133516	-	F:ATP binding; P:cation transport; F:ATPase activity, coupled to transmembrane movement of ions, phosphorylative mechanism; C:membrane; F:hydrolase activity, acting on acid anhydrides, catalyzing transmembrane movement of substances	estExt_fgenesh1_pg.C_260122
133519	P-type ATPase	F:catalytic activity; F:ATP binding; P:cation transport; P:metabolism; F:ATPase activity, coupled to transmembrane movement of ions, phosphorylative mechanism; C:membrane; C:integral to membrane; F:hydrolase activity; F:hydrolase activity, acting on acid anhydrides, catalyzing transmembrane movement of substances; F:ATPase activity	estExt_fgenesh1_pg.C_260125
133577	-	-	estExt_fgenesh1_pg.C_260183
133641	-	-	estExt_fgenesh1_pg.C_270053
133766	-	-	estExt_fgenesh1_pg.C_270178
133767	-	-	estExt_fgenesh1_pg.C_270179
133858	-	C:chromatin; F:nucleic acid binding; F:DNA binding; F:chromatin binding; F:RNA binding; F:RNA-directed DNA polymerase activity; C:nucleus; P:carbohydrate metabolism; P:RNA-dependent DNA replication; P:DNA recombination; P:chromatin assembly or disassembly	estExt_fgenesh1_pg.C_280079
133886	-	-	estExt_fgenesh1_pg.C_280107
133897	-	-	estExt_fgenesh1_pg.C_280118
133902	-	-	estExt_fgenesh1_pg.C_280123
133903	-	-	estExt_fgenesh1_pg.C_280124
133951	-	-	estExt_fgenesh1_pg.C_290018
134014	-	F:DNA binding; F:RNA binding; F:RNA-directed DNA polymerase activity; F:aspartic-type endopeptidase activity; P:RNA-dependent DNA replication; P:DNA recombination; P:proteolysis and peptidolysis	estExt_fgenesh1_pg.C_290081
134038	-	-	estExt_fgenesh1_pg.C_290105
134078	-	-	estExt_fgenesh1_pg.C_290145
134314	-	-	estExt_fgenesh1_pg.C_310024
134320	-	-	estExt_fgenesh1_pg.C_310030
134444	-	F:glucan 1,4-alpha-glucosidase activity	estExt_fgenesh1_pg.C_320015
134458	-	F:RNA binding; F:RNA-directed DNA polymerase activity; F:aspartic-type endopeptidase activity; P:RNA-dependent DNA replication; P:proteolysis and peptidolysis	estExt_fgenesh1_pg.C_320029
134519	-	-	estExt_fgenesh1_pg.C_320090
134803	Karyopherin (importin) beta 3	P:protein-nucleus import, docking; C:nucleus; C:nuclear pore; C:cytoplasm; F:protein transporter activity	estExt_fgenesh1_pg.C_340039
134835	Pyrophosphate-dependent phosphofructo-1-kinase	F:6-phosphofructokinase activity; C:6-phosphofructokinase complex; P:glycolysis; F:diphosphate-fructose-6-phosphate 1-phosphotransferase activity	estExt_fgenesh1_pg.C_340071
134871	Nucleoside diphosphate kinase	F:nucleoside-diphosphate kinase activity; F:ATP binding; P:GTP biosynthesis; P:UTP biosynthesis; P:CTP biosynthesis	estExt_fgenesh1_pg.C_340107
134902	-	-	estExt_fgenesh1_pg.C_340138
134911	Predicted DNA damage inducible protein	F:DNA-directed DNA polymerase activity; F:alpha DNA polymerase activity; F:beta DNA polymerase activity; F:delta DNA polymerase activity; F:epsilon DNA polymerase activity; F:zeta DNA polymerase activity; F:gamma DNA-directed DNA polymerase activity; P:DNA repair; F:eta DNA polymerase activity; F:iota DNA polymerase activity; F:mu DNA polymerase activity; F:lambda DNA polymerase activity; F:kappa…	estExt_fgenesh1_pg.C_340147
135238	-	-	estExt_fgenesh1_pg.C_370007
135368	-	F:glucan 1,4-alpha-glucosidase activity	estExt_fgenesh1_pg.C_380002
135656	-	F:binding; P:transport; C:membrane	estExt_fgenesh1_pg.C_390143
135756	-	F:nucleotide binding; F:ATP binding; F:ATPase activity; F:nucleoside-triphosphatase activity	estExt_fgenesh1_pg.C_400093
135813	-	F:transmembrane receptor protein serine/threonine kinase activity; F:3-phosphoinositide-dependent protein kinase activity; F:DNA-dependent protein kinase activity; F:AMP-activated protein kinase activity; F:casein kinase activity; F:casein kinase I activity; F:calmodulin regulated protein kinase activity; F:eukaryotic elongation factor-2 kinase activity; F:multifunctional calcium- and calmodulin-…	estExt_fgenesh1_pg.C_410004
135829	-	-	estExt_fgenesh1_pg.C_410020
135831	-	-	estExt_fgenesh1_pg.C_410022
135962	-	C:chromatin; F:nucleic acid binding; F:chromatin binding; F:aspartic-type endopeptidase activity; F:ribonuclease H activity; C:nucleus; P:chromatin assembly or disassembly; P:proteolysis and peptidolysis	estExt_fgenesh1_pg.C_420025
135968	-	F:RNA binding; F:RNA-directed DNA polymerase activity; F:aspartic-type endopeptidase activity; P:RNA-dependent DNA replication; P:proteolysis and peptidolysis	estExt_fgenesh1_pg.C_420031
136014	-	F:cysteine-type endopeptidase activity; F:ubiquitin thiolesterase activity; P:ubiquitin-dependent protein catabolism; P:ubiquitin cycle	estExt_fgenesh1_pg.C_420077
136205	-	-	estExt_fgenesh1_pg.C_440006
136211	-	-	estExt_fgenesh1_pg.C_440012
136362	-	-	estExt_fgenesh1_pg.C_450053
136490	-	F:nucleotide binding; F:ATP binding; F:nucleoside-triphosphatase activity	estExt_fgenesh1_pg.C_460036
136511	-	-	estExt_fgenesh1_pg.C_460057
136665	-	-	estExt_fgenesh1_pg.C_470079
136683	-	F:acid phosphatase activity	estExt_fgenesh1_pg.C_470097
136776	-	-	estExt_fgenesh1_pg.C_480055
136818	-	C:chromatin; F:DNA binding; F:chromatin binding; C:nucleus; P:DNA recombination; P:chromatin assembly or disassembly	estExt_fgenesh1_pg.C_480097
136902	-	F:glucan 1,4-alpha-glucosidase activity; F:oxidoreductase activity	estExt_fgenesh1_pg.C_490040
136946	-	-	estExt_fgenesh1_pg.C_490084
137067	-	F:nucleic acid binding; F:aspartic-type endopeptidase activity; P:proteolysis and peptidolysis	estExt_fgenesh1_pg.C_500103
137121	-	F:protein tyrosine phosphatase activity; F:prenylated protein tyrosine phosphatase activity; F:transporter activity; F:electron transporter activity; F:calcium ion binding; F:ATP binding; P:electron transport; P:proteolysis and peptidolysis; P:transport; F:metallopeptidase activity; C:membrane	estExt_fgenesh1_pg.C_510005
137260	-	-	estExt_fgenesh1_pg.C_520050
137264	-	-	estExt_fgenesh1_pg.C_520054
137302	Predicted amino acid transporter	F:amino acid-polyamine transporter activity; P:amino acid transport; C:membrane	estExt_fgenesh1_pg.C_520092
137318	-	F:nucleic acid binding; F:DNA binding; F:helicase activity; F:nuclease activity; F:ATP binding; P:DNA repair; F:ATP-dependent helicase activity	estExt_fgenesh1_pg.C_530011
137372	-	F:ATP binding; F:ATPase activity	estExt_fgenesh1_pg.C_530065
137390	-	F:carboxypeptidase A activity; P:proteolysis and peptidolysis	estExt_fgenesh1_pg.C_530083
137402	-	-	estExt_fgenesh1_pg.C_530095
137454	-	F:glucan 1,4-alpha-glucosidase activity; F:protein binding	estExt_fgenesh1_pg.C_540040
137486	-	F:DNA binding; P:regulation of transcription, DNA-dependent	estExt_fgenesh1_pg.C_540072
137580	-	-	estExt_fgenesh1_pg.C_550071
137620	-	F:zinc ion binding	estExt_fgenesh1_pg.C_550111
137643	-	F:DNA binding; F:RNA binding; F:RNA-directed DNA polymerase activity; F:aspartic-type endopeptidase activity; P:RNA-dependent DNA replication; P:DNA recombination; P:proteolysis and peptidolysis	estExt_fgenesh1_pg.C_560017
137646	-	-	estExt_fgenesh1_pg.C_560020
137672	-	-	estExt_fgenesh1_pg.C_560046
137688	-	-	estExt_fgenesh1_pg.C_560062
137736	-	F:aspartic-type endopeptidase activity; P:proteolysis and peptidolysis	estExt_fgenesh1_pg.C_570001
137739	-	-	estExt_fgenesh1_pg.C_570004
137740	-	-	estExt_fgenesh1_pg.C_570005
137752	-	F:nucleic acid binding; F:RNA binding; F:RNA-directed DNA polymerase activity; P:RNA-dependent DNA replication	estExt_fgenesh1_pg.C_570017
137754	FOG: Transposon-encoded proteins with TYA, reverse transcriptase, integrase domains in various combinations	C:chromatin; F:nucleic acid binding; F:chromatin binding; F:RNA binding; F:RNA-directed DNA polymerase activity; C:nucleus; P:RNA-dependent DNA replication; P:chromatin assembly or disassembly	estExt_fgenesh1_pg.C_570019
137797	-	F:peptidyl-prolyl cis-trans isomerase activity; F:carboxypeptidase A activity; F:cyclophilin; P:proteolysis and peptidolysis; F:FK506-sensitive peptidyl-prolyl cis-trans isomerase; F:cyclophilin-type peptidyl-prolyl cis-trans isomerase activity	estExt_fgenesh1_pg.C_570062
137806	-	F:DNA binding; F:RNA binding; F:RNA-directed DNA polymerase activity; F:carboxypeptidase A activity; F:aspartic-type endopeptidase activity; P:RNA-dependent DNA replication; P:DNA recombination; P:proteolysis and peptidolysis	estExt_fgenesh1_pg.C_570071
137946	-	F:ATP binding; F:ATPase activity	estExt_fgenesh1_pg.C_580119
137969	-	F:nucleic acid binding; F:aspartic-type endopeptidase activity; P:proteolysis and peptidolysis	estExt_fgenesh1_pg.C_590020
137983	Multicopper oxidases	F:copper ion binding; F:oxidoreductase activity; P:regulation of oxidoreductase activity	estExt_fgenesh1_pg.C_590034
138028	-	F:zinc ion binding	estExt_fgenesh1_pg.C_590079
138136	-	-	estExt_fgenesh1_pg.C_600095
138164	-	F:ATP binding	estExt_fgenesh1_pg.C_600123
138404	-	C:chromatin; F:DNA binding; F:chromatin binding; F:RNA binding; F:RNA-directed DNA polymerase activity; F:aspartic-type endopeptidase activity; F:ATP binding; C:nucleus; P:RNA-dependent DNA replication; P:DNA recombination; P:chromatin assembly or disassembly; P:proteolysis and peptidolysis	estExt_fgenesh1_pg.C_630023
138544	-	F:catalytic activity; P:metabolism	estExt_fgenesh1_pg.C_640072
138684	-	-	estExt_fgenesh1_pg.C_660003
138749	-	-	estExt_fgenesh1_pg.C_660068
138750	-	-	estExt_fgenesh1_pg.C_660069
138986	-	F:RNA binding; F:RNA-directed DNA polymerase activity; P:RNA-dependent DNA replication	estExt_fgenesh1_pg.C_680079
138996	-	F:RNA binding; F:RNA-directed DNA polymerase activity; F:aspartic-type endopeptidase activity; P:RNA-dependent DNA replication; P:proteolysis and peptidolysis	estExt_fgenesh1_pg.C_690005
139090	-	-	estExt_fgenesh1_pg.C_700025
139121	-	-	estExt_fgenesh1_pg.C_700056
139132	-	-	estExt_fgenesh1_pg.C_700067
139200	-	-	estExt_fgenesh1_pg.C_710034
139207	-	F:RNA binding; F:RNA-directed DNA polymerase activity; P:RNA-dependent DNA replication	estExt_fgenesh1_pg.C_710041
139232	-	-	estExt_fgenesh1_pg.C_710066
139365	-	-	estExt_fgenesh1_pg.C_730034
139624	-	F:diacylglycerol kinase activity; F:transmembrane receptor protein serine/threonine kinase activity; F:3-phosphoinositide-dependent protein kinase activity; F:DNA-dependent protein kinase activity; F:AMP-activated protein kinase activity; F:casein kinase activity; F:casein kinase I activity; F:calmodulin regulated protein kinase activity; F:eukaryotic elongation factor-2 kinase activity; F:multif…	estExt_fgenesh1_pg.C_760035
139650	-	-	estExt_fgenesh1_pg.C_760061
139751	-	F:DNA binding; F:RNA binding; F:RNA-directed DNA polymerase activity; F:aspartic-type endopeptidase activity; P:RNA-dependent DNA replication; P:DNA recombination; P:proteolysis and peptidolysis	estExt_fgenesh1_pg.C_780012
139757	-	-	estExt_fgenesh1_pg.C_780018
139768	-	F:ATP binding	estExt_fgenesh1_pg.C_780029
139866	-	-	estExt_fgenesh1_pg.C_790045
139954	-	F:RNA binding; F:RNA-directed DNA polymerase activity; P:RNA-dependent DNA replication	estExt_fgenesh1_pg.C_800038
139957	-	-	estExt_fgenesh1_pg.C_800041
140161	-	F:aspartic-type endopeptidase activity; P:proteolysis and peptidolysis	estExt_fgenesh1_pg.C_820062
140193	-	-	estExt_fgenesh1_pg.C_820094
140270	-	F:pectin lyase activity	estExt_fgenesh1_pg.C_830077
140282	-	F:aspartic-type endopeptidase activity; P:proteolysis and peptidolysis	estExt_fgenesh1_pg.C_840009
140283	-	-	estExt_fgenesh1_pg.C_840010
140394	-	F:carboxypeptidase A activity; P:proteolysis and peptidolysis	estExt_fgenesh1_pg.C_850020
140396	-	F:nucleic acid binding; F:calcium ion binding	estExt_fgenesh1_pg.C_850022
140423	-	F:nucleotide binding; F:ATP binding; P:transport; C:integral to membrane; F:ATPase activity; F:nucleoside-triphosphatase activity; F:ATPase activity, coupled to transmembrane movement of substances	estExt_fgenesh1_pg.C_850049
140485	-	P:proteolysis and peptidolysis; F:metallopeptidase activity; F:zinc ion binding	estExt_fgenesh1_pg.C_860023
140590	-	F:cyclic-nucleotide phosphodiesterase activity; F:cAMP-specific phosphodiesterase activity; F:cGMP-specific phosphodiesterase activity; F:calmodulin-dependent cyclic-nucleotide phosphodiesterase activity; F:cGMP-stimulated cyclic-nucleotide phosphodiesterase activity; F:cGMP-inhibited cyclic-nucleotide phosphodiesterase activity; F:photoreceptor cyclic-nucleotide phosphodiesterase activity; F:ino…	estExt_fgenesh1_pg.C_870037
140727	-	F:glucan 1,4-alpha-glucosidase activity	estExt_fgenesh1_pg.C_890004
140731	-	-	estExt_fgenesh1_pg.C_890008
140744	-	-	estExt_fgenesh1_pg.C_890021
140932	-	F:sphingomyelin phosphodiesterase activity	estExt_fgenesh1_pg.C_910057
140934	5'-3' exonuclease	F:DNA binding; F:nuclease activity; P:DNA repair	estExt_fgenesh1_pg.C_910059
140982	-	-	estExt_fgenesh1_pg.C_920045
140996	-	C:chromatin; F:DNA binding; F:chromatin binding; F:RNA binding; F:RNA-directed DNA polymerase activity; C:nucleus; P:RNA-dependent DNA replication; P:DNA recombination; P:chromatin assembly or disassembly	estExt_fgenesh1_pg.C_920059
141028	-	-	estExt_fgenesh1_pg.C_930011
141047	-	-	estExt_fgenesh1_pg.C_930030
141069	FOG: Transposon-encoded proteins with TYA, reverse transcriptase, integrase domains in various combinations	F:DNA binding; F:RNA binding; F:RNA-directed DNA polymerase activity; F:aspartic-type endopeptidase activity; P:RNA-dependent DNA replication; P:DNA recombination; P:proteolysis and peptidolysis	estExt_fgenesh1_pg.C_930052
141296	-	-	estExt_fgenesh1_pg.C_960060
141314	Phosphate acyltransferase	P:metabolism; F:acyltransferase activity	estExt_fgenesh1_pg.C_970002
141384	-	-	estExt_fgenesh1_pg.C_970072
141385	-	-	estExt_fgenesh1_pg.C_970073
141389	-	-	estExt_fgenesh1_pg.C_970077
141466	-	-	estExt_fgenesh1_pg.C_990011
141467	-	-	estExt_fgenesh1_pg.C_990012
141468	-	F:DNA binding; F:RNA binding; F:RNA-directed DNA polymerase activity; P:RNA-dependent DNA replication; P:DNA recombination	estExt_fgenesh1_pg.C_990013
141503	-	-	estExt_fgenesh1_pg.C_990048
141560	Amino acid transporters	F:amino acid-polyamine transporter activity; P:amino acid transport; C:membrane	estExt_fgenesh1_pg.C_1000046
141587	-	F:nucleic acid binding; F:DNA binding; F:RNA binding; F:RNA-directed DNA polymerase activity; F:aspartic-type endopeptidase activity; F:ribonuclease H activity; F:ATP binding; P:RNA-dependent DNA replication; P:DNA recombination; P:proteolysis and peptidolysis	estExt_fgenesh1_pg.C_1000073
141694	-	-	estExt_fgenesh1_pg.C_1020017
141932	-	-	estExt_fgenesh1_pg.C_1050041
141947	-	F:catalytic activity; F:3',5'-cyclic-nucleotide phosphodiesterase activity; P:signal transduction; P:regulation of cyclic nucleotide phosphodiesterase activity	estExt_fgenesh1_pg.C_1060006
141999	-	-	estExt_fgenesh1_pg.C_1060058
142030	-	-	estExt_fgenesh1_pg.C_1070021
142093	-	-	estExt_fgenesh1_pg.C_1080022
142136	-	-	estExt_fgenesh1_pg.C_1080065
142168	-	F:DNA binding; P:DNA recombination	estExt_fgenesh1_pg.C_1090024
142259	-	F:DNA binding; F:RNA binding; F:RNA-directed DNA polymerase activity; F:aspartic-type endopeptidase activity; P:RNA-dependent DNA replication; P:DNA recombination; P:proteolysis and peptidolysis	estExt_fgenesh1_pg.C_1100053
142299	Amino acid transporters	F:amino acid-polyamine transporter activity; P:transport; P:amino acid transport; C:membrane	estExt_fgenesh1_pg.C_1110040
142326	-	F:carboxypeptidase A activity; F:transmembrane receptor protein serine/threonine kinase activity; F:3-phosphoinositide-dependent protein kinase activity; F:DNA-dependent protein kinase activity; F:AMP-activated protein kinase activity; F:casein kinase activity; F:casein kinase I activity; F:calmodulin regulated protein kinase activity; F:eukaryotic elongation factor-2 kinase activity; F:multifunc…	estExt_fgenesh1_pg.C_1120010
142401	-	-	estExt_fgenesh1_pg.C_1140001
142466	-	-	estExt_fgenesh1_pg.C_1150018
142603	-	-	estExt_fgenesh1_pg.C_1180004
142734	Ubiquitin-protein ligase	F:ubiquitin conjugating enzyme activity; F:ubiquitin-protein ligase activity; P:protein modification; P:ubiquitin cycle	estExt_fgenesh1_pg.C_1210001
142939	-	F:transporter activity; P:transport; C:integral to membrane	estExt_fgenesh1_pg.C_1250015
143042	-	-	estExt_fgenesh1_pg.C_1270032
143124	-	F:nucleic acid binding; F:DNA binding; P:DNA recombination	estExt_fgenesh1_pg.C_1300001
143130	-	-	estExt_fgenesh1_pg.C_1300007
143214	-	-	estExt_fgenesh1_pg.C_1320010
143252	-	P:homoiothermy; F:ice binding; P:response to freezing	estExt_fgenesh1_pg.C_1330014
143308	-	F:RNA binding; F:RNA-directed DNA polymerase activity; P:RNA-dependent DNA replication	estExt_fgenesh1_pg.C_1350002
143311	-	-	estExt_fgenesh1_pg.C_1350005
143320	-	-	estExt_fgenesh1_pg.C_1350014
143324	-	-	estExt_fgenesh1_pg.C_1350018
143346	-	-	estExt_fgenesh1_pg.C_1360018
143350	-	-	estExt_fgenesh1_pg.C_1360022
143380	-	F:peptidyl-prolyl cis-trans isomerase activity; F:cyclophilin; F:FK506-sensitive peptidyl-prolyl cis-trans isomerase; F:cyclophilin-type peptidyl-prolyl cis-trans isomerase activity	estExt_fgenesh1_pg.C_1370029
143415	5-aminolevulinate synthase	F:5-aminolevulinate synthase activity; P:heme biosynthesis; P:metabolism; P:biosynthesis; F:transferase activity; F:transferase activity, transferring nitrogenous groups	estExt_fgenesh1_pg.C_1380026
143421	-	-	estExt_fgenesh1_pg.C_1380032
143448	-	-	estExt_fgenesh1_pg.C_1390021
143453	-	-	estExt_fgenesh1_pg.C_1390026
143457	-	-	estExt_fgenesh1_pg.C_1390030
143460	-	-	estExt_fgenesh1_pg.C_1390033
143475	-	F:microtubule motor activity; F:ATP binding; C:microtubule associated complex; P:microtubule-based movement	estExt_fgenesh1_pg.C_1400013
143505	-	-	estExt_fgenesh1_pg.C_1410020
143569	-	-	estExt_fgenesh1_pg.C_1440003
143585	-	-	estExt_fgenesh1_pg.C_1440019
143597	-	F:RNA binding; F:RNA-directed DNA polymerase activity; F:carboxypeptidase A activity; F:aspartic-type endopeptidase activity; P:RNA-dependent DNA replication; P:proteolysis and peptidolysis	estExt_fgenesh1_pg.C_1450003
143607	-	C:nuclear chromosome; F:DNA binding; P:chromatin remodeling; P:regulation of transcription, DNA-dependent	estExt_fgenesh1_pg.C_1450013
143614	-	F:chitin synthase activity; P:chitin biosynthesis	estExt_fgenesh1_pg.C_1450020
143651	-	F:catalytic activity; F:protein kinase activity; F:protein serine/threonine kinase activity; F:protein-tyrosine kinase activity; F:ATP binding; C:cAMP-dependent protein kinase complex; P:protein amino acid phosphorylation; F:cAMP-dependent protein kinase regulator activity	estExt_fgenesh1_pg.C_1460022
143684	-	-	estExt_fgenesh1_pg.C_1480011
143740	-	F:aspartic-type endopeptidase activity; P:proteolysis and peptidolysis	estExt_fgenesh1_pg.C_1500001
143769	-	F:protein binding; F:ATP binding	estExt_fgenesh1_pg.C_1510005
143779	H+/oligopeptide symporter	F:transporter activity; F:iron ion binding; P:oligopeptide transport; P:biosynthesis; C:membrane; F:oxidoreductase activity	estExt_fgenesh1_pg.C_1510015
143791	Glutamate/leucine/phenylalanine/valine dehydrogenases	F:glutamate dehydrogenase activity; P:amino acid metabolism; F:oxidoreductase activity	estExt_fgenesh1_pg.C_1510027
143855	-	-	estExt_fgenesh1_pg.C_1540019
143877	-	-	estExt_fgenesh1_pg.C_1550017
143879	-	-	estExt_fgenesh1_pg.C_1560001
143882	-	-	estExt_fgenesh1_pg.C_1560004
143916	-	F:aspartic-type endopeptidase activity; F:glucan 1,4-alpha-glucosidase activity; P:proteolysis and peptidolysis	estExt_fgenesh1_pg.C_1580006
143920	-	F:RNA binding; F:RNA-directed DNA polymerase activity; P:RNA-dependent DNA replication	estExt_fgenesh1_pg.C_1580010
143955	-	F:ubiquitin conjugating enzyme activity; F:ubiquitin-protein ligase activity; P:protein modification; P:ubiquitin cycle	estExt_fgenesh1_pg.C_1590030
143957	-	-	estExt_fgenesh1_pg.C_1600002
144005	-	P:amino acid metabolism	estExt_fgenesh1_pg.C_1620002
144112	-	F:DNA binding; P:DNA recombination	estExt_fgenesh1_pg.C_1660009
144124	-	C:chromatin; F:chromatin binding; F:RNA binding; F:RNA-directed DNA polymerase activity; C:nucleus; P:RNA-dependent DNA replication; P:chromatin assembly or disassembly	estExt_fgenesh1_pg.C_1670010
144188	-	-	estExt_fgenesh1_pg.C_1710018
144204	-	-	estExt_fgenesh1_pg.C_1720014
144206	-	-	estExt_fgenesh1_pg.C_1720016
144212	Uncharacterized conserved protein	F:ATP binding	estExt_fgenesh1_pg.C_1730002
144237	-	-	estExt_fgenesh1_pg.C_1740001
144238	-	-	estExt_fgenesh1_pg.C_1740002
144281	-	-	estExt_fgenesh1_pg.C_1760004
144301	-	-	estExt_fgenesh1_pg.C_1780016
144310	-	-	estExt_fgenesh1_pg.C_1780025
144353	-	-	estExt_fgenesh1_pg.C_1810007
144373	-	-	estExt_fgenesh1_pg.C_1820018
144432	-	F:DNA binding; F:RNA binding; F:RNA-directed DNA polymerase activity; F:aspartic-type endopeptidase activity; P:RNA-dependent DNA replication; P:DNA recombination; P:proteolysis and peptidolysis	estExt_fgenesh1_pg.C_1860022
144479	Uncharacterized conserved protein	-	estExt_fgenesh1_pg.C_1890015
144538	-	-	estExt_fgenesh1_pg.C_1960006
144557	-	F:DNA binding; F:aspartic-type endopeptidase activity; P:DNA recombination; P:proteolysis and peptidolysis	estExt_fgenesh1_pg.C_1980001
144582	-	P:amino acid metabolism	estExt_fgenesh1_pg.C_2020001
144602	-	F:aspartic-type endopeptidase activity; P:proteolysis and peptidolysis	estExt_fgenesh1_pg.C_2080002
144611	-	F:RNA binding; F:RNA-directed DNA polymerase activity; F:carboxypeptidase A activity; F:aspartic-type endopeptidase activity; P:RNA-dependent DNA replication; P:proteolysis and peptidolysis	estExt_fgenesh1_pg.C_2110004
144614	-	-	estExt_fgenesh1_pg.C_2110007
144646	-	F:RNA binding; F:RNA-directed DNA polymerase activity; F:aspartic-type endopeptidase activity; P:RNA-dependent DNA replication; P:proteolysis and peptidolysis	estExt_fgenesh1_pg.C_2270001
144666	-	-	estExt_fgenesh1_pg.C_2330002
144674	-	F:RNA binding; F:RNA-directed DNA polymerase activity; P:RNA-dependent DNA replication	estExt_fgenesh1_pg.C_2400004
144728	-	-	estExt_fgenesh1_pg.C_2510002
144748	-	F:signal transducer activity	estExt_fgenesh1_pg.C_2530010
144749	-	-	estExt_fgenesh1_pg.C_2530011
144761	-	-	estExt_fgenesh1_pg.C_2570002
144824	-	-	estExt_fgenesh1_pg.C_2730001
144842	-	F:nucleic acid binding; F:DNA binding; F:RNA binding; F:RNA-directed DNA polymerase activity; F:aspartic-type endopeptidase activity; P:RNA-dependent DNA replication; P:DNA recombination; P:proteolysis and peptidolysis	estExt_fgenesh1_pg.C_2790002
144911	-	-	estExt_fgenesh1_pg.C_3220001
144915	-	F:aspartic-type endopeptidase activity; F:glucan 1,4-alpha-glucosidase activity; P:proteolysis and peptidolysis	estExt_fgenesh1_pg.C_3240001
144924	-	F:catalytic activity; P:proteolysis and peptidolysis; P:metabolism; F:peptidase activity	estExt_fgenesh1_pg.C_3350002
145104	-	-	estExt_fgenesh1_pg.C_4820003
145206	-	F:nucleotide binding; F:ATP binding; F:ATPase activity; F:nucleoside-triphosphatase activity	estExt_fgenesh1_pg.C_6200001
145369	Pleiotropic drug resistance proteins (PDR1-15), ABC superfamily	F:nucleotide binding; F:receptor activity; F:transporter activity; F:ATP binding; P:transport; C:membrane; F:ATPase activity; F:nucleoside-triphosphatase activity	estExt_fgenesh1_pg.C_11110001
145429	-	-	estExt_fgenesh1_pg.C_12030001
155396	-	-	C_scaffold_3000066
155568	-	-	C_scaffold_5000092
155642	-	-	C_scaffold_6000073
156133	-	F:catalytic activity; F:1-phosphatidylinositol 4-kinase activity; F:phosphotransferase activity, alcohol group as acceptor	C_scaffold_11000028
156178	-	F:ubiquitin-protein ligase activity; C:intracellular; P:protein modification; P:ubiquitin cycle; F:UDP-N-acetylmuramoylalanyl-D-glutamyl-2,6-diaminopimelate-D-alanyl-D-alanine ligase activity; F:acid-amino acid ligase activity; F:ribosomal S6-glutamic acid ligase activity	C_scaffold_12000004
156179	-	F:cysteine-type endopeptidase activity; P:proteolysis and peptidolysis	C_scaffold_12000005
156248	-	F:protein kinase activity; F:protein serine/threonine kinase activity; F:transmembrane receptor protein serine/threonine kinase activity; F:3-phosphoinositide-dependent protein kinase activity; F:DNA-dependent protein kinase activity; F:AMP-activated protein kinase activity; F:casein kinase activity; F:casein kinase I activity; F:calmodulin regulated protein kinase activity; F:eukaryotic elongati…	C_scaffold_15000018
156605	-	F:transporter activity; P:transport; C:membrane	C_scaffold_23000006
156757	-	C:nucleus	C_scaffold_26000041
156986	-	-	C_scaffold_32000037
157072	Vesicle coat complex COPII, subunit SEC31	-	C_scaffold_34000036
157282	-	F:translation initiation factor activity; F:ATP binding; F:GTP binding; P:protein biosynthesis; P:translational initiation	C_scaffold_40000036
157439	-	C:ubiquitin ligase complex; F:ubiquitin-protein ligase activity; F:binding; P:transport; F:zinc ion binding; P:protein ubiquitination	C_scaffold_46000025
157557	-	P:intracellular signaling cascade	C_scaffold_52000011
157743	-	F:RNA binding; F:RNA-directed DNA polymerase activity; F:aspartic-type endopeptidase activity; F:protein kinase activity; F:protein serine/threonine kinase activity; F:protein-tyrosine kinase activity; F:ATP binding; P:RNA-dependent DNA replication; P:protein amino acid phosphorylation; P:proteolysis and peptidolysis	C_scaffold_58000037
157895	Reductases with broad range of substrate specificities	P:metabolism; F:2,3-dihydro-2,3-dihydroxybenzoate dehydrogenase activity; P:enterobactin biosynthesis; F:oxidoreductase activity	C_scaffold_66000025
157954	-	-	C_scaffold_70000038
158029	GTP-binding ADP-ribosylation factor Arf1	F:ATP binding; F:GTP binding; P:intracellular protein transport	C_scaffold_77000006
158664	-	P:intracellular signaling cascade	C_scaffold_124000004
158750	Mitochondrial carrier protein CGI-69	F:binding; C:mitochondrial inner membrane; P:transport; C:membrane	C_scaffold_137000004
KOG stand for eukaryotic orthologous groups. GO stand for Gene Ontology. F, P, C stand for the molecular function, biological process, and cellular complement, respectively. The annotation is extracted from genome annotation provided at JGI website.

## Sheet: Table S4
Supplemental Table S4. The 10 selected target genes of P. sojae tsRNAs for qRT-PCR analysis
Target	Gene_ID	Target on	tsRNAs	Annotation
TS1	133519	ORF	Glu_CTC-2/Trp_CCA	P-type ATPase (P-ATPase) Superfamily
TS1	133519	ORF	GluCTC-2/TrpCCA	P-type ATPase (P-ATPase) Superfamily
TS2	132558	5' UTR	SerTGA/SerGCT-1/SerAGA-1	lysophosphatidylcholine acyltransferase
TS3	133516	ORF	TrpCCA	P-type ATPase (P-ATPase) Superfamily
TS4	108199	ORF	SerGCT-2	DNA damage-binding protein
TS5	127295	ORF	SerTGA/SerGCT-1/SerAGA-1	conserved hypothetical protein
TS6	132661	ORF	GluCTC-1/GluTTC	conserved hypothetical protein
TS7	157282	ORF	GluCTC-2	translation initiation factor IF-2
TS8	129386	ORF	PheGAA-2	nucleolar complex protein 3
TS9	131867	ORF	GluCTC-2	translation initiation factor eIF-2B subunit epsilon
TS10	132535	ORF	GluCTC-2	glutathione gamma-glutamylcysteinyltransferase
ORF stand for open reading frame, UTR stand for untranslated regions. The annotations were performed manually by using NCBI blast.

## Sheet: Table S5
Supplemental Table S5. Reference sequences of P. sojae tsRNAs
ID	tsRNA	PsMa_ID, num. of reads	PsMa_names	PsMb_ID, num. of reads	PsMb_names
tsR1	GCGCCGTTGGTCTAATGGTTAGGATTCGTCCCT	PsMa0000013_30369	tRNA-GlyCCC1-5p|tRNA-GlyCCC2-5p	PsMb0000001_173015	tRNA-GlyCCC1-5p|tRNA-GlyCCC2-5p
tsR2	GCACCGTTGGTCTAATGGTTAGGATTCATCCCT	PsMa0000031_17719	tRNA-GlyTCC1-5p|tRNA-GlyTCC2-5p	PsMb0000008_72574	tRNA-GlyTCC1-5p|tRNA-GlyTCC2-5p
tsR3	GCGCCGTTGGTTTAGTGGTAAAATATCTC	PsMa0000010_32512	tRNA-GlyGCC1-5p|tRNA-GlyGCC2-5p	PsMb0000016_37007	tRNA-GlyGCC1-5p|tRNA-GlyGCC2-5p
tsR4	TTCTCGTTAGTATAGTGGTTAGTATACCCGCCT	PsMa0000021_21636	tRNA-AspGTC1-5p	PsMb0000019_33455	tRNA-AspGTC1-5p
tsR5	GGCCTCGTGGTCTAGTGGTATGATTCTCGC	PsMa0000028_19487	tRNA-ProCGG1-5p	PsMb0000032_17882	tRNA-ProCGG1-5p
tsR6	GGTCTTATGGTGTAATGGTTAGCACTCTGGA	PsMa0000112_5611	tRNA-GlnCTG1-5p|tRNA-GlnCTG3-5p	PsMb0000033_17203	tRNA-GlnCTG1-5p|tRNA-GlnCTG3-5p
tsR7	GTCAGTGTCGTCTAGTGGTTAGGACGCGAGC	PsMa0000402_1948	tRNA-ValCAC1-5p|tRNA-ValCAC2-5p	PsMb0000087_6956	tRNA-ValCAC1-5p|tRNA-ValCAC2-5p
tsR8	CGCGGGTGACCCGGGTTCAATTCCCGGACGGGA	PsMa0000390_1995	tRNA-AspGTC1-3p	PsMb0000213_3350	tRNA-AspGTC1-3p
tsR9	GTCAGTGTGCCCGAGCGGTCTAAGGGGGTAGACT	PsMa0000687_1150	tRNA-LeuCAA2-5p	PsMb0000273_2665	tRNA-LeuCAA2-5p
tsR10	TCCCATATAGTCTAGGCGGTTAGGATAGCTGGCT	PsMa0001083_695	tRNA-GluCTC1-5p|tRNA-GluCTC2-5p|tRNA-GluCTC4-5p|tRNA-GluCTC5-5p	PsMb0000307_2402	tRNA-GluCTC1-5p|tRNA-GluCTC2-5p|tRNA-GluCTC4-5p|tRNA-GluCTC5-5p
tsR11	GCGCGGGTAGCTCAGTGGTAGAGC	PsMa0000352_2184	tRNA-CysGCA1-5p	PsMb0006640_188	tRNA-CysGCA1-5p
tsR12	GTCCCCGTGGCCCAATGGATAAGGCATCCGCCT	PsMa0000363_2137	tRNA-ArgACG1-5p|tRNA-ArgACG3-5p	PsMb0000412_1921	tRNA-ArgACG1-5p|tRNA-ArgACG3-5p
tsR13	GGCCTTGTGGTCTAGTGGTATGATTCTCGC	PsMa0000663_1189	tRNA-ProAGG1-5p|tRNA-ProAGG2-5p	PsMb0000642_1373	tRNA-ProAGG1-5p|tRNA-ProAGG2-5p
tsR14	GTTAATGGGGCAACCCGCGTGAGT	PsMa0001567_474	tRNA-SerGCT1-3p	PsMb0000747_1225	tRNA-SerGCT1-3p
tsR15	GGTCAATTGGCCGAGCGGTCTAAGGC	PsMa0000703_1130	tRNA-LeuAAG1-5p	PsMb0007300_171	tRNA-LeuAAG1-5p
tsR16	CGGAAGGTAGCATAGTCTGGCTAATGCATC	PsMa0001496_496	tRNA-ProTGG5-5p	PsMb0001074_935	tRNA-ProTGG5-5p
tsR17	GCGCCGTTGGTTTAGTGG	PsMa0001007_760	tRNA-GlyGCC3-5p	PsMb0016538_65	tRNA-GlyGCC3-5p
tsR18	ACGGACGAGGTCGGGGTTCGATTCCCCGGCGGCGC	PsMa0004595_178	tRNA-GlyCCC1-3p	PsMb0001568_695	tRNA-GlyCCC1-3p
tsR19	GGCCTAGTGGTCTAGTGGTATGATTCTCGC	PsMa0002168_336	tRNA-ProTGG1-5p|tRNA-ProTGG2-5p	PsMb0002409_477	tRNA-ProTGG1-5p|tRNA-ProTGG2-5p
tsR20	GCCAACGAGATGCCCCGGGTTCGATTCCCGGACGGCG	PsMa0001770_411	tRNA-GlyGCC2-3p	PsMb0009212_132	tRNA-GlyGCC2-3p
tsR21	GACAGCTTGGCCGAGTGGTTAAGGC	PsMa0001946_373	tRNA-SerAGA1-5p|tRNA-SerAGA4-5p|tRNA-SerGCT1-5p|tRNA-SerTGA1-5p	PsMb0023278_41	tRNA-SerAGA1-5p|tRNA-SerAGA4-5p|tRNA-SerGCT1-5p|tRNA-SerTGA1-5p
tsR22	ATCTATTGGGGTAACCCGCGTGAGTTCAAATCTCACAGCTGT	PsMa0011088_79	tRNA-SerAGA1-3p|tRNA-SerAGA2-3p|tRNA-SerAGA3-3p	PsMb0003748_326	tRNA-SerAGA1-3p|tRNA-SerAGA2-3p|tRNA-SerAGA3-3p
tsR23	GACCTTGTGGCGCAATGGATAGCGCATCTGACT	PsMa0008456_102	tRNA-ArgTCT1-5p|tRNA-ArgTCT2-5p	PsMb0004177_294	tRNA-ArgTCT1-5p|tRNA-ArgTCT2-5p
tsR24	ATAACCCAAAGGTCGTTGGATCGAGACCAACAAGTGCT	PsMa0016776_52	tRNA-MetCAT8-3p|tRNA-MetCAT10-3p	PsMb0004975_250	tRNA-MetCAT8-3p|tRNA-MetCAT10-3p
tsR25	GCCCGTCTAGCTCAGTCGGTAGAGC	PsMa0004171_195	tRNA-LysCTT1-5p|tRNA-LysCTT2-5p	PsMb0049865_13	tRNA-LysCTT2-5p
tsR26	GTCCGCGTGGCCTAATGGATAAGGCATCGCCCTCC	PsMa0004524_180	tRNA-ArgCCG2-5p	PsMb0014492_77	tRNA-ArgCCG2-5p
tsR27	TTCTTTGTAGCTCAATGGTAGAGCAAATGGCT	PsMa0005635_147	tRNA-AsnGTT2-5p	PsMb0006993_177	tRNA-AsnGTT2-5p
tsR28	ATCAGCGTAGTGTAGTGGTTATC	PsMa0004942_167	tRNA-ValTAC3-5p	PsMb0020176_49	tRNA-ValTAC3-5p
tsR29	CCACGCGACCCGGGTTCGAGTCCCGGTTTGGG	PsMa0006318_134	tRNA-GluTTC1-3p|tRNA-GluTTC2-3p|tRNA-GluTTC4-3p	PsMb0047883_14	tRNA-GluTTC1-3p|tRNA-GluTTC2-3p|tRNA-GluTTC4-3p
tsR30	TCTGAAGGTCGCCAGTTCGAGCCTGGCAGGGAGC	PsMa0017376_50	tRNA-MetCAT4-3p	PsMb0011179_106	tRNA-MetCAT4-3p
tsR31	ACCCGTCTAGCTCAGTCGGTAGAGCGCTGGCCT	PsMa0023458_36	tRNA-LysTTT1-5p	PsMb0011152_106	tRNA-LysTTT1-5p
tsR32	GCAAAAATAGCTCAATGGTAGAGTATAACCT	PsMa0008689_100	tRNA-GlyGCC4-5p	PsMb0017528_60	tRNA-GlyGCC4-5p
tsR33	GCTCCTGTAGCTCAGTTGGTTAGAGC	PsMa0012977_68	tRNA-IleTAT2-5p	PsMb0012018_97	tRNA-IleTAT2-5p
tsR34	GGTCGTATAGCTCAGTCGGTAGAGCACAGTGCT	PsMa0014388_61	tRNA-IleAAT1-5p|tRNA-IleAAT2-5p|tRNA-IleAAT4-5p	PsMb0014346_78	tRNA-IleAAT1-5p|tRNA-IleAAT2-5p|tRNA-IleAAT4-5p
tsR35	TCTTGTGGTCGTGGGTTCGAGCCCCACGGTGGGC	PsMa0016303_54	tRNA-LysCTT1-3p|tRNA-LysCTT2-3p|tRNA-LysCTT3-3p|tRNA-LysCTT4-3p	PsMb0014599_76	tRNA-LysCTT1-3p|tRNA-LysCTT2-3p|tRNA-LysCTT3-3p|tRNA-LysCTT4-3p
tsR36	GTTAACCATTAGGTTGTAGGTTCAAATCCTATCAAAGA	PsMa0030249_27	tRNA-AsnGTT2-3p	PsMb0024871_36	tRNA-AsnGTT2-3p
tsR37	CCAGCAGACCCGGGTTCGAGTCCCGGTGTGGGA	PsMa0025090_34	tRNA-GluCTC1-3p|tRNA-GluCTC3-3p	PsMb0048336_14	tRNA-GluCTC1-3p|tRNA-GluCTC3-3p
tsR38	CGAGAGGTCCCGGGTTCGATTCCCGGTGAGGCCC	PsMa0038096_21	tRNA-ProCGG1-3p	PsMb0026819_33	tRNA-ProCGG1-3p
tsR39	TGCGGGAGGTAGGGGGATCGATACCCCCAGTGTC	PsMa0056828_12	tRNA-AlaCGC1-3p	PsMb0026685_33	tRNA-AlaCGC1-3p
tsR40	CGCTGCGGTCCAGGGTTCGAGCCCCTGTATGACC	PsMa0029269_28	tRNA-IleAAT1-3p|tRNA-IleAAT3-3p	PsMb0032066_25	tRNA-IleAAT1-3p|tRNA-IleAAT3-3p
tsR41	AAGGATGAGGTCGGGGTTCGATTCCCCGACGGCGC	PsMa0035996_22	tRNA-GlyTCC1-3p|tRNA-GlyTCC3-3p	PsMb0040881_17	tRNA-GlyTCC1-3p|tRNA-GlyTCC3-3p
PsMa represent the P. sojae mycealia sRNA library ranging from 18-50 nt, PsMb represent the P. sojae mycealia sRNA library ranging from 28-50 nt. The tsR is ranked by the maximum number of reads in PsMa or PsMb.

## Sheet: Table S6
Supplemental Table S6. Primers and adaptors used in this study
ID	Gene_ID	Oligo ID	Amplicon size (bp)	Oligo Sequence (5'->3')	Used for
TS1	133519	TS1F	163	TGGTGAGTTCCAGCCCAACG	qRT-PCR
		TS1R		GACGCCCACGATACTGATGC
TS2	132558	TS2F	159	ACCTCGACAACAACGGACTCAT	qRT-PCR
		TS2R		GCTTGAAGGTGATGCCAACG
TS3	133516	TS3F	192	GCAGACGGCTATGGCTGTGAA	qRT-PCR
		TS3R		GCAGGAGTCGGCGTAGTAGTGTC
TS4	108199	TS4F	153	CTGGATGTCTGCGTTGGGTAT	qRT-PCR
		TS4R		AACTCGCCCAGGTGGAACT
		TS4R1	/	CAGTTCCGAGCGATTCAGTAG	5' RLM-RACE
		TS4R2		CGAACCAGTCATCGCAACAT	5' RLM-RACE
TS5	127295	TS5F	109	CGTTCGTGGACGTGCTGTTC	qRT-PCR
		TS5R		CTGCCCTGGTCGTGGATGGA
TS6	132661	TS6F	111	CCACAGACACGGAGGAGGAC	qRT-PCR
		TS6R		CACCATTCGCTTCAGCAACC
		TS6R1/	/	TTGCGTTTGGCGAATCACAT	5' RLM-RACE
		TS6R2		TCCTCATTGTCGCCCAAACT	5' RLM-RACE
TS7	157282	TS7F	163	TGCTGAAGGACGCGAAGTCA	qRT-PCR
		TS7R		CTCCAAAGCAAGTTCCCTCTGTT
		TS7R1	/	TGTCCTGGATGCTGGTAAGTGA	5' RLM-RACE
		TS7R2		ACCTCTTCTGCCTCCGTGTATT	5' RLM-RACE
		TS7R1'	/	TGACTTCGCGTCCTTCAGC	additional 5' RLM-RACE
		TS7R2'		CTGCCAACTCGCCATTCTT	additional 5' RLM-RACE
TS8	129386	TS8F	134	GAAGGAGATTGTGGTGGAGCG	qRT-PCR
		TS8R		GCAACTTCGAGTAGCGGTGG
		TS8R1	/	GTCCGACTTCGCTTTCTTGC	5' RLM-RACE
		TS8R2		AGCGTGCGGATGATGAAAGG	5' RLM-RACE
TS9	131867	TS9F	116	GCTGGGAGGAATGGGACACG	qRT-PCR
		TS9R		GCGGATAATCTGCTGGAACG
		TS10F	179	GCCATCAACAGCAACACGAA	qRT-PCR
		TS10R		TCCTCGCTGAACCACCTCC
		TS10R1	/	GAAGTGTCCGTCTCCCGTCTGT	5' RLM-RACE
		TS10R2		CTCCTCGCTGAACCACCTCC	5' RLM-RACE
PsActA	108986	PsActAF	124	ACTGCACCTTCCAGACCATC	qRT-PCR
		PsActAR		CCACCACCTTGATCTTCATG
GUS	/	GUSF	125	CTGCTGTCGGCTTTAACCTC	qRT-PCR
		GUSR		CTCTTTAATCGCCTGTAAGTGC
A1			pGAAGAGCCTACGACGAidG		Small RNA cloning *
A2			AUCGUAGGCACCUGAAA		Small RNA cloning **
P1			TGATGTTGCGGGTGCCTCGTCGTAGGCTCTTC		Small RNA cloning
P2			ACTTATCGTAGGCACCTGAAA		Small RNA cloning
GUSF			TCCCCCCGGGATGTTACGTCCTGTAGAAACC		GUS sensor
GUSR-TS4WT			CCAATGCATATCGCTAGAATTCGAATCTCACTCACGTAGCTTCATTGTTTGCCTCCCTGCTG		GUS sensor
GUSR-TS4MU			CCAATGCATATCGCTAGAATTGCAACTCTCATCACGTAGCTTCATTGTTTGCCTCCCTGCTG		GUS sensor
GUSR-TS7WT			CCAATGCATCGTCTCCGTCCTCACCCAGCAGATCCACCTTGTTCATTGTTTGCCTCCCTGCTG		GUS sensor
GUSR-TS7MU			CCAATGCATCGTCTCCGTCCCTCACCGAACAGTCCACCTTGTTCATTGTTTGCCTCCCTGCTG		GUS sensor
GUSR-TS7WT2			TCCCCCCGGGGTAACCTGTTCGTCTCCGTCCTCACCCAGCAGATCCACCTTGTTGATGCAGATTCATTGTTTGCCTCCCTGCTG		GUS sensor
GUSR-TS7MU2			TCCCCCCGGGGTAACCTGTTCGTCTCCGTCCCTCACCGAACAGTCCACCTTGTTGATGCAGATTCATTGTTTGCCTCCCTGCTG		GUS sensor
qRT-PCR, quantitative reverse transcription PCR, 5’ RLM RACE, 5’ RNA ligase mediated rapid amplification of cDNA ends. Notes: • p, phosphate, idG, inverted deoxyguanine ** RNA
